# Supplementary material for: Genus Meleonoma Meyrick, 1914 (Lepidoptera, Autostichidae) from Hainan Island, China, with descriptions of sixteen new species
Source: Zookeys. 2020 Oct 12;975:125–57. doi: 10.3897/zookeys.975.53289 (PMC7572546; doi:10.3897/zookeys.975.53289)
Supplement: XML Treatment for Meleonoma apicicurvata [file zookeys.975.53289-treatment1.xml]

<!DOCTYPE tp:taxon-treatment
  PUBLIC "-//TaxonX//DTD Taxonomic Treatment Publishing DTD v0 20100105//EN" "tax-treatment-NSO.dtd">
<tp:taxon-treatment xmlns:tp="http://www.plazi.org/taxpub"><tp:treatment-meta><kwd-group><label>Taxon classification</label><kwd><named-content xmlns:xlink="http://www.w3.org/1999/xlink" content-type="kingdom">Animalia</named-content></kwd><kwd><named-content xmlns:xlink="http://www.w3.org/1999/xlink" content-type="order">Lepidoptera</named-content></kwd><kwd><named-content xmlns:xlink="http://www.w3.org/1999/xlink" content-type="family">Cosmopterigidae</named-content></kwd></kwd-group><mixed-citation publication-type="journal"><person-group><name><surname>Zhu</surname><given-names>Xiaoju</given-names></name><name><surname>Cai</surname><given-names>Bo</given-names></name><name><surname>Wang</surname><given-names>Shuxia</given-names></name></person-group><article-title>Genus <italic><tp:taxon-name><tp:taxon-name-part taxon-name-part-type="genus" reg="Meleonoma">Meleonoma</tp:taxon-name-part></tp:taxon-name></italic> Meyrick, 1914 (<tp:taxon-name><tp:taxon-name-part taxon-name-part-type="order">Lepidoptera</tp:taxon-name-part></tp:taxon-name>, <tp:taxon-name><tp:taxon-name-part taxon-name-part-type="family">Autostichidae</tp:taxon-name-part></tp:taxon-name>) from Hainan Island, China, with descriptions of sixteen new species</article-title><source>Zookeys</source><day>12</day><month>10</month><year>2020</year><volume>975</volume><fpage>125</fpage><lpage>157</lpage><pub-id pub-id-type="doi">10.3897/zookeys.975.53289</pub-id></mixed-citation></tp:treatment-meta><tp:nomenclature><tp:taxon-name><object-id xmlns:xlink="http://www.w3.org/1999/xlink" content-type="arpha" xlink:type="simple">12882980-9A50-51A1-9853-3C65AA06F5ED</object-id>
              <tp:taxon-name-part taxon-name-part-type="genus" reg="Meleonoma">Meleonoma</tp:taxon-name-part>
              <tp:taxon-name-part taxon-name-part-type="species" reg="apicicurvata">apicicurvata</tp:taxon-name-part>
              <object-id xmlns:xlink="http://www.w3.org/1999/xlink" content-type="zoobank" xlink:type="simple">http://zoobank.org/56174C79-42FE-4651-9300-B5797BC72A32</object-id>
            </tp:taxon-name><tp:taxon-authority>Wang</tp:taxon-authority><tp:taxon-status xmlns:xlink="http://www.w3.org/1999/xlink" xlink:type="simple">sp. nov.</tp:taxon-status><xref ref-type="fig" rid="F4">Figs 4</xref><xref ref-type="fig" rid="F6">, 20</xref></tp:nomenclature><tp:treatment-sec sec-type="type material" id="SECID0EQ2AE"><title>Type material.</title><p>China, Hainan: <bold><italic>Holotype</italic></bold> ♂, Yinggezui (<named-content xmlns:xlink="http://www.w3.org/1999/xlink" content-type="dwc:verbatimCoordinates" xlink:type="simple"><named-content content-type="geo-json" specific-use="{&#34;type&#34;:&#34;Point&#34;,&#34;coordinates&#34;:[109.560000,19.050000]}" id="NCID0E32AE" xlink:type="simple">19.05N, 109.56E</named-content></named-content>), Yinggeling, 599 m, 30.VII.2017, leg. X Bai et al., slide No. ZXJ19011. <bold><italic>Paratype</italic></bold>: 1♂, Mt. Wuzhi, 732 m, 4.VIII.2017, leg. X Bai et al.</p></tp:treatment-sec><tp:treatment-sec sec-type="diagnosis" id="SECID0EE3AE"><title>Diagnosis.</title><p>The new species can be distinguished from its congeners by having the apex of the valva curved dorsally at almost a right angle, a sub-ovate process extending from beyond the sacculus of the valva, and a large vinculum extended to a broadly rounded anterior margin.</p></tp:treatment-sec><tp:treatment-sec sec-type="description" id="SECID0EJ3AE"><title>Description.</title><p>Adult (Fig. <xref ref-type="fig" rid="F4">4</xref>). Wingspan 8.0‒10.0 mm. Head yellow, vertex mixed with black. Labial palpus yellow; second segment with distal 2/3 mixed with black scales, forming a black ring at apex; third segment mixed with black scales from middle to before apex on dorsal surface. Antenna yellow; flagellum alternated with black on dorsal surface except several basal flagellomeres yellow. Thorax yellow; tegula black basally, yellow distally. Forewing yellow, with black scales; costal margin with basal 1/4 black, diffused to above fold posteriorly; costal spot black, sub-triangular, from between basal 2/5 and 2/3 extending crossing anterior margin of cell posteriorly; apical patch black, running from distal part of costal margin along termen; tornal spot black, ill-defined; distal and plical spots black, ovate; black dot at anterior angle of cell distinct; fringe yellow, tinged with blackish brown. Hindwing and fringe grey. Legs yellow, with exception on ventral surface: foreleg mixed with black scales on femur and tibia, first tarsomere of tarsus with a black dot, apical three tarsomeres black; midleg with femur black apically, tibia black except yellow apically, tarsus black except yellow at apices of basal two tarsomeres; hindleg with scattered black scales.</p><fig id="F4" position="float" orientation="portrait"><object-id xmlns:xlink="http://www.w3.org/1999/xlink" content-type="doi" xlink:type="simple">10.3897/zookeys.975.53289.figures4-11</object-id><object-id xmlns:xlink="http://www.w3.org/1999/xlink" content-type="arpha" xlink:type="simple">77203A71-3CF3-5524-9270-3821CD4C621E</object-id><label>Figures 4–11.</label><caption><p>Male adults of <italic><tp:taxon-name><tp:taxon-name-part taxon-name-part-type="genus" reg="Meleonoma">Meleonoma</tp:taxon-name-part></tp:taxon-name></italic> spp. <bold>4</bold><italic><tp:taxon-name><tp:taxon-name-part taxon-name-part-type="genus" reg="Meleonoma">M.</tp:taxon-name-part> <tp:taxon-name-part taxon-name-part-type="species" reg="apicicurvata">apicicurvata</tp:taxon-name-part></tp:taxon-name></italic> sp. nov. <bold>5</bold><italic><tp:taxon-name><tp:taxon-name-part taxon-name-part-type="genus" reg="Meleonoma">M.</tp:taxon-name-part> <tp:taxon-name-part taxon-name-part-type="species" reg="linearis">linearis</tp:taxon-name-part></tp:taxon-name></italic> sp. nov. <bold>6</bold><italic><tp:taxon-name><tp:taxon-name-part taxon-name-part-type="genus" reg="Meleonoma">M.</tp:taxon-name-part> <tp:taxon-name-part taxon-name-part-type="species" reg="rostellata">rostellata</tp:taxon-name-part></tp:taxon-name></italic> sp. nov. <bold>7</bold><italic><tp:taxon-name><tp:taxon-name-part taxon-name-part-type="genus" reg="Meleonoma">M.</tp:taxon-name-part> <tp:taxon-name-part taxon-name-part-type="species" reg="magnidentata">magnidentata</tp:taxon-name-part></tp:taxon-name></italic> sp. nov. <bold>8</bold><italic><tp:taxon-name><tp:taxon-name-part taxon-name-part-type="genus" reg="Meleonoma">M.</tp:taxon-name-part> <tp:taxon-name-part taxon-name-part-type="species" reg="bicuspidata">bicuspidata</tp:taxon-name-part></tp:taxon-name></italic> sp. nov. <bold>9</bold><italic><tp:taxon-name><tp:taxon-name-part taxon-name-part-type="genus" reg="Meleonoma">M.</tp:taxon-name-part> <tp:taxon-name-part taxon-name-part-type="species" reg="latiunca">latiunca</tp:taxon-name-part></tp:taxon-name></italic> sp. nov. <bold>10</bold><italic><tp:taxon-name><tp:taxon-name-part taxon-name-part-type="genus" reg="Meleonoma">M.</tp:taxon-name-part> <tp:taxon-name-part taxon-name-part-type="species" reg="pectinalis">pectinalis</tp:taxon-name-part></tp:taxon-name></italic> sp. nov. <bold>11</bold><italic><tp:taxon-name><tp:taxon-name-part taxon-name-part-type="genus" reg="Meleonoma">M.</tp:taxon-name-part> <tp:taxon-name-part taxon-name-part-type="species" reg="hainanensis">hainanensis</tp:taxon-name-part></tp:taxon-name></italic> sp. nov. All holotypes. Scale bars: 2.0 mm.</p></caption><graphic xmlns:xlink="http://www.w3.org/1999/xlink" xlink:href="zookeys-975-125-g004.jpg" position="float" orientation="portrait" xlink:type="simple" id="oo_462802.jpg"><uri content-type="original_file" xlink:type="simple">https://binary.pensoft.net/fig/462802</uri></graphic></fig><p><bold><italic>Male genitalia</italic></bold> (Fig. <xref ref-type="fig" rid="F6">20</xref>). Uncus slightly wide at base, narrowed from base to pointed apex. Tegumen widened medially; lateral arm slightly narrowed anteriorly. Valva wide at base, slightly narrowed from base to before basal 2/3, curved upward at ca. distal 1/3 almost at a right angle, obtusely rounded at apex; ventral margin heavily sclerotized, forming a wide band reaching ca. distal 1/3, with a large sub-ovate process beyond sacculus; costa wide, with sparse setae; transtilla short, narrowed to pointed apex. Sacculus sub-triangular, relatively small, heavily sclerotized on margins, with sparse long setae on dorsal surface. Vinculum extended anteriorly, broadly rounded on anterior margin. Juxta slender, arched in U-shape (attached to apex of phallus). Phallus slender, strongly curved medially, more than twice length of valva, heavily sclerotized distally, with a fusiform sclerite.</p></tp:treatment-sec><tp:treatment-sec sec-type="Female" id="SECID0E2AAG"><title>Female</title><p>unknown.</p></tp:treatment-sec><tp:treatment-sec sec-type="distribution" id="SECID0EABAG"><title>Distribution.</title><p>Hainan (Mt. Wuzhi, Yinggeling).</p></tp:treatment-sec><tp:treatment-sec sec-type="etymology" id="SECID0EFBAG"><title>Etymology.</title><p>The specific epithet is derived from the Latin <italic>apic</italic>- (adj., apical) and <italic>curvatus</italic> (adj., curved), referring to the valva curved dorsally at almost a right angle in the male genitalia.</p></tp:treatment-sec><tp:treatment-sec><!--Section generated to contain objects referenced in tp:taxon-treatment.--><fig id="F6" position="float" orientation="portrait"><object-id xmlns:xlink="http://www.w3.org/1999/xlink" content-type="doi" xlink:type="simple">10.3897/zookeys.975.53289.figures20-27</object-id><object-id xmlns:xlink="http://www.w3.org/1999/xlink" content-type="arpha" xlink:type="simple">9BAC78F2-1D33-502C-830A-7F059F6D50F5</object-id><label>Figures 20–27.</label><caption><p>Male genitalia of <italic><tp:taxon-name><tp:taxon-name-part taxon-name-part-type="genus" reg="Meleonoma">Meleonoma</tp:taxon-name-part></tp:taxon-name></italic> spp. <bold>20</bold><italic><tp:taxon-name><tp:taxon-name-part taxon-name-part-type="genus" reg="Meleonoma">M.</tp:taxon-name-part> <tp:taxon-name-part taxon-name-part-type="species" reg="apicicurvata">apicicurvata</tp:taxon-name-part></tp:taxon-name></italic> sp. nov., slide No. ZXJ19011 <bold>21</bold><italic><tp:taxon-name><tp:taxon-name-part taxon-name-part-type="genus" reg="Meleonoma">M.</tp:taxon-name-part> <tp:taxon-name-part taxon-name-part-type="species" reg="linearis">linearis</tp:taxon-name-part></tp:taxon-name></italic> sp. nov., slide No. YAH15402 <bold>22</bold><italic><tp:taxon-name><tp:taxon-name-part taxon-name-part-type="genus" reg="Meleonoma">M.</tp:taxon-name-part> <tp:taxon-name-part taxon-name-part-type="species" reg="rostellata">rostellata</tp:taxon-name-part></tp:taxon-name></italic> sp. nov., slide No. ZXJ18130 <bold>23</bold><italic><tp:taxon-name><tp:taxon-name-part taxon-name-part-type="genus" reg="Meleonoma">M.</tp:taxon-name-part> <tp:taxon-name-part taxon-name-part-type="species" reg="magnidentata">magnidentata</tp:taxon-name-part></tp:taxon-name></italic> sp. nov., slide No. LJ17530 <bold>24</bold><italic><tp:taxon-name><tp:taxon-name-part taxon-name-part-type="genus" reg="Meleonoma">M.</tp:taxon-name-part> <tp:taxon-name-part taxon-name-part-type="species" reg="bicuspidata">bicuspidata</tp:taxon-name-part></tp:taxon-name></italic> sp. nov., slide No. YAH15447 <bold>25</bold><italic><tp:taxon-name><tp:taxon-name-part taxon-name-part-type="genus" reg="Meleonoma">M.</tp:taxon-name-part> <tp:taxon-name-part taxon-name-part-type="species" reg="latiunca">latiunca</tp:taxon-name-part></tp:taxon-name></italic> sp. nov., slide No. ZXJ18430 <bold>26</bold><italic><tp:taxon-name><tp:taxon-name-part taxon-name-part-type="genus" reg="Meleonoma">M.</tp:taxon-name-part> <tp:taxon-name-part taxon-name-part-type="species" reg="pectinalis">pectinalis</tp:taxon-name-part></tp:taxon-name></italic> sp. nov., slide No. YAH15502 <bold>27</bold><italic><tp:taxon-name><tp:taxon-name-part taxon-name-part-type="genus" reg="Meleonoma">M.</tp:taxon-name-part> <tp:taxon-name-part taxon-name-part-type="species" reg="hainanensis">hainanensis</tp:taxon-name-part></tp:taxon-name></italic> sp. nov., slide No. YAH15508. All holotypes. Scale bars: 0.2 mm.</p></caption><graphic xmlns:xlink="http://www.w3.org/1999/xlink" xlink:href="zookeys-975-125-g005.jpg" position="float" orientation="portrait" xlink:type="simple" id="oo_462803.jpg"><uri content-type="original_file" xlink:type="simple">https://binary.pensoft.net/fig/462803</uri></graphic></fig></tp:treatment-sec></tp:taxon-treatment>
