# Supplementary material for: Genus Meleonoma Meyrick, 1914 (Lepidoptera, Autostichidae) from Hainan Island, China, with descriptions of sixteen new species
Source: Zookeys. 2020 Oct 12;975:125–57. doi: 10.3897/zookeys.975.53289 (PMC7572546; doi:10.3897/zookeys.975.53289)
Supplement: XML Treatment for Meleonoma rostellata [file zookeys.975.53289-treatment3.xml]

<!DOCTYPE tp:taxon-treatment
  PUBLIC "-//TaxonX//DTD Taxonomic Treatment Publishing DTD v0 20100105//EN" "tax-treatment-NSO.dtd">
<tp:taxon-treatment xmlns:tp="http://www.plazi.org/taxpub"><tp:treatment-meta><kwd-group><label>Taxon classification</label><kwd><named-content xmlns:xlink="http://www.w3.org/1999/xlink" content-type="kingdom">Animalia</named-content></kwd><kwd><named-content xmlns:xlink="http://www.w3.org/1999/xlink" content-type="order">Lepidoptera</named-content></kwd><kwd><named-content xmlns:xlink="http://www.w3.org/1999/xlink" content-type="family">Cosmopterigidae</named-content></kwd></kwd-group><mixed-citation publication-type="journal"><person-group><name><surname>Zhu</surname><given-names>Xiaoju</given-names></name><name><surname>Cai</surname><given-names>Bo</given-names></name><name><surname>Wang</surname><given-names>Shuxia</given-names></name></person-group><article-title>Genus <italic><tp:taxon-name><tp:taxon-name-part taxon-name-part-type="genus" reg="Meleonoma">Meleonoma</tp:taxon-name-part></tp:taxon-name></italic> Meyrick, 1914 (<tp:taxon-name><tp:taxon-name-part taxon-name-part-type="order">Lepidoptera</tp:taxon-name-part></tp:taxon-name>, <tp:taxon-name><tp:taxon-name-part taxon-name-part-type="family">Autostichidae</tp:taxon-name-part></tp:taxon-name>) from Hainan Island, China, with descriptions of sixteen new species</article-title><source>Zookeys</source><day>12</day><month>10</month><year>2020</year><volume>975</volume><fpage>125</fpage><lpage>157</lpage><pub-id pub-id-type="doi">10.3897/zookeys.975.53289</pub-id></mixed-citation></tp:treatment-meta><tp:nomenclature><tp:taxon-name><object-id xmlns:xlink="http://www.w3.org/1999/xlink" content-type="arpha" xlink:type="simple">A310EF7D-C22F-5C24-B336-A02F9793598E</object-id>
              <tp:taxon-name-part taxon-name-part-type="genus" reg="Meleonoma">Meleonoma</tp:taxon-name-part>
              <tp:taxon-name-part taxon-name-part-type="species" reg="rostellata">rostellata</tp:taxon-name-part>
              <object-id xmlns:xlink="http://www.w3.org/1999/xlink" content-type="zoobank" xlink:type="simple">http://zoobank.org/A75EF0C9-334E-43E2-9EBE-448BC1D9DE57</object-id>
            </tp:taxon-name><tp:taxon-authority>Wang</tp:taxon-authority><tp:taxon-status xmlns:xlink="http://www.w3.org/1999/xlink" xlink:type="simple">sp. nov.</tp:taxon-status><xref ref-type="fig" rid="F4">Figs 6</xref><xref ref-type="fig" rid="F6">, 22</xref><xref ref-type="fig" rid="F8">, 36</xref></tp:nomenclature><tp:treatment-sec sec-type="type material" id="SECID0EYHAG"><title>Type material.</title><p>China, Hainan: <bold><italic>Holotype</italic></bold> ♂, Hongkan (<named-content xmlns:xlink="http://www.w3.org/1999/xlink" content-type="dwc:verbatimCoordinates" xlink:type="simple"><named-content content-type="geo-json" specific-use="{&#34;type&#34;:&#34;Point&#34;,&#34;coordinates&#34;:[109.500000,19.080000]}" id="NCID0EEIAG" xlink:type="simple">19.08N, 109.50E</named-content></named-content>), Yinggeling, 540 m, 20.I.2016, leg. KJ Teng et al., slide No. ZXJ18130. <bold><italic>Paratypes</italic></bold> (17♂15♀): 3♀, Hongkan, Yinggeling, 540 m, 15.III.2016, leg. QY Wang et al., slide No. ZXJ19410; 1♂, Hongxin, Yuanmen, Baisha, 445 m, 3.VIII.2015, leg. QY Wang et al.; 3♂2♀, Mt. Wuzhi, 742 m, 6‒8.VII.2014, leg. PX Cong et al.; 6♂7♀, 5‒8.VII.2015, 1♂1♀, 27.II.2016, Lizudadian, Shuiman, Mt. Wuzhi, 766 m, leg. QY Wang et al.; 4♂2♀, 738 m, Mt. Wuzhi, 3.III.2016, leg. QY Wang et al.; 2♂, Tianchi, Jianfengling, 11.VI.2010, leg. BB Hu &amp; J Zhang.</p></tp:treatment-sec><tp:treatment-sec sec-type="diagnosis" id="SECID0EMIAG"><title>Diagnosis.</title><p>The new species is similar to <italic><tp:taxon-name><tp:taxon-name-part taxon-name-part-type="genus" reg="Meleonoma">M.</tp:taxon-name-part> <tp:taxon-name-part taxon-name-part-type="species" reg="dorsolobulata">dorsolobulata</tp:taxon-name-part></tp:taxon-name></italic> Wang, 2016 in the male genitalia, but can be differentiated from the latter by the valva with a small rostral process at base on the ventral margin, the sacculus serrate and obliquely truncate apically, and the saccus shorter than the uncus; in <italic><tp:taxon-name><tp:taxon-name-part taxon-name-part-type="genus" reg="Meleonoma">M.</tp:taxon-name-part> <tp:taxon-name-part taxon-name-part-type="species" reg="dorsolobulata">dorsolobulata</tp:taxon-name-part></tp:taxon-name></italic>, the valva has a lobate process at base on the ventral margin, the sacculus is obliquely rounded dorsoapically, and the saccus is as long as the uncus (<xref ref-type="bibr" rid="B22">Yin and Wang 2016b</xref>: 136, fig. 7). The new species can be distinguished in the female genitalia by the lamella antevaginalis concave in V-shape medially on the anterior margin that forms two rounded reticulate anterolateral lobes, and the corpus bursae with two signa different in size.</p></tp:treatment-sec><tp:treatment-sec sec-type="description" id="SECID0EMJAG"><title>Description.</title><p>Adult (Fig. <xref ref-type="fig" rid="F4">6</xref>). Wingspan 7.0‒8.0 mm. Head with frons yellow; vertex blackish grey, with yellow scales laterally; occiput yellow. Labial palpus yellow; second segment with scattered blackish grey scales on outer surface, with a blackish grey ring apically; third segment blackish grey medially, ca. 2/3 length of second segment. Antenna yellow, scape mixed with blackish brown scales dorsally; flagellum ringed with brown on dorsal surface. Thorax blackish brown medially, yellow laterally; tegula blackish brown basally, yellow distally. Forewing yellow, with scattered black scales; costal margin with a black stripe along basal 1/3, widened basally, with a small dim black dot before apex; costal spot black, large, semicircular, extending crossing anterior margin of cell posteriorly, slightly placed beyond middle; apical patch black, large; tornal spot black, diffused to apical patch along termen, before tornal spot situated a black dot; discal and plical spots black; black dot at anterior and posterior angles of cell respectively, almost inseparable from costal and tornal spots; dorsum with a black spot at base; fringe greyish black. Hindwing and fringe blackish grey. Legs yellow, with exception on ventral surface: foreleg mixed with blackish grey scales on coxa, tarsi of fore- and midlegs blackish grey except yellow at apices of basal two tarsomeres, tarsus of hindleg yellow at apex of each tarsomere; all femora mixed with blackish grey scales.</p><p><bold><italic>Male genitalia</italic></bold> (Fig. <xref ref-type="fig" rid="F6">22</xref>). Uncus wide at base, narrowed to hooked apex. Tegumen broad U-shaped, widened medially; lateral arm almost uniform, sclerotized along outer and inner margins, rounded anteriorly. Valva narrow at base, subparallel from basal 1/4 to before rounded apex, densely setose; ventral margin sclerotized along basal 1/4, forming a narrow band, with a small rostral process at base; costa band-shaped, reaching basal 2/5 of valva, with sparse setae basally; transtilla ovately dilated. Sacculus wide at base, weakly narrowed to apex, densely setose in distal 1/4; apex obliquely truncate, finely serrate; dorsal margin concave at middle; ventral margin sclerotized, forming a narrow band, weakly serrate from basal 1/6 to middle, with sparse long setae in distal half. Vinculum extended anteriorly, forming a small papillary saccus. Saccus shorter than uncus. Juxta slender. Phallus slightly longer than valva, basal 3/5 tubular, distal 2/5 partly membranous, with several curved, irregularly shaped belts.</p><p><bold><italic>Female genitalia</italic></bold> (Fig. <xref ref-type="fig" rid="F8">36</xref>). Papillae anales sub-quadrate, setose. Apophyses posteriores approximately 2.5 × as long as apophyses anteriores. Eighth sternal plate spiculate; posterior margin bearing long setae, deeply and narrowly incised medially, forming two large semicircular lateral lobes; anterior margin convex medially. Lamella antevaginalis straight on posterior margin, concave in V-shape medially on anterior margin, forming two rounded reticulate anterolateral lobes. Ductus bursae membranous, widened anteriorly; ductus seminalis arising from ductus bursae near entrance of corpus bursae. Corpus bursae rounded, nearly as long as ductus bursae, with two signa different in size: one sub-rounded, placed at entrance of corpus bursae, with dense teeth, the other elongate-ovate, with dense teeth and a large spine.</p></tp:treatment-sec><tp:treatment-sec sec-type="distribution" id="SECID0EMKAG"><title>Distribution.</title><p>Hainan (Baisha, Jianfengling, Mt. Wuzhi, Yinggeling).</p></tp:treatment-sec><tp:treatment-sec sec-type="etymology" id="SECID0ERKAG"><title>Etymology.</title><p>The specific epithet is derived from the Latin <italic>rostellatus</italic> (adj., rostrated), referring to the rostral process at the base on the ventral margin of the valva in the male genitalia.</p></tp:treatment-sec><tp:treatment-sec><!--Section generated to contain objects referenced in tp:taxon-treatment.--><fig id="F4" position="float" orientation="portrait"><object-id xmlns:xlink="http://www.w3.org/1999/xlink" content-type="doi" xlink:type="simple">10.3897/zookeys.975.53289.figures4-11</object-id><object-id xmlns:xlink="http://www.w3.org/1999/xlink" content-type="arpha" xlink:type="simple">77203A71-3CF3-5524-9270-3821CD4C621E</object-id><label>Figures 4–11.</label><caption><p>Male adults of <italic><tp:taxon-name><tp:taxon-name-part taxon-name-part-type="genus" reg="Meleonoma">Meleonoma</tp:taxon-name-part></tp:taxon-name></italic> spp. <bold>4</bold><italic><tp:taxon-name><tp:taxon-name-part taxon-name-part-type="genus" reg="Meleonoma">M.</tp:taxon-name-part> <tp:taxon-name-part taxon-name-part-type="species" reg="apicicurvata">apicicurvata</tp:taxon-name-part></tp:taxon-name></italic> sp. nov. <bold>5</bold><italic><tp:taxon-name><tp:taxon-name-part taxon-name-part-type="genus" reg="Meleonoma">M.</tp:taxon-name-part> <tp:taxon-name-part taxon-name-part-type="species" reg="linearis">linearis</tp:taxon-name-part></tp:taxon-name></italic> sp. nov. <bold>6</bold><italic><tp:taxon-name><tp:taxon-name-part taxon-name-part-type="genus" reg="Meleonoma">M.</tp:taxon-name-part> <tp:taxon-name-part taxon-name-part-type="species" reg="rostellata">rostellata</tp:taxon-name-part></tp:taxon-name></italic> sp. nov. <bold>7</bold><italic><tp:taxon-name><tp:taxon-name-part taxon-name-part-type="genus" reg="Meleonoma">M.</tp:taxon-name-part> <tp:taxon-name-part taxon-name-part-type="species" reg="magnidentata">magnidentata</tp:taxon-name-part></tp:taxon-name></italic> sp. nov. <bold>8</bold><italic><tp:taxon-name><tp:taxon-name-part taxon-name-part-type="genus" reg="Meleonoma">M.</tp:taxon-name-part> <tp:taxon-name-part taxon-name-part-type="species" reg="bicuspidata">bicuspidata</tp:taxon-name-part></tp:taxon-name></italic> sp. nov. <bold>9</bold><italic><tp:taxon-name><tp:taxon-name-part taxon-name-part-type="genus" reg="Meleonoma">M.</tp:taxon-name-part> <tp:taxon-name-part taxon-name-part-type="species" reg="latiunca">latiunca</tp:taxon-name-part></tp:taxon-name></italic> sp. nov. <bold>10</bold><italic><tp:taxon-name><tp:taxon-name-part taxon-name-part-type="genus" reg="Meleonoma">M.</tp:taxon-name-part> <tp:taxon-name-part taxon-name-part-type="species" reg="pectinalis">pectinalis</tp:taxon-name-part></tp:taxon-name></italic> sp. nov. <bold>11</bold><italic><tp:taxon-name><tp:taxon-name-part taxon-name-part-type="genus" reg="Meleonoma">M.</tp:taxon-name-part> <tp:taxon-name-part taxon-name-part-type="species" reg="hainanensis">hainanensis</tp:taxon-name-part></tp:taxon-name></italic> sp. nov. All holotypes. Scale bars: 2.0 mm.</p></caption><graphic xmlns:xlink="http://www.w3.org/1999/xlink" xlink:href="zookeys-975-125-g004.jpg" position="float" orientation="portrait" xlink:type="simple" id="oo_462802.jpg"><uri content-type="original_file" xlink:type="simple">https://binary.pensoft.net/fig/462802</uri></graphic></fig><fig id="F6" position="float" orientation="portrait"><object-id xmlns:xlink="http://www.w3.org/1999/xlink" content-type="doi" xlink:type="simple">10.3897/zookeys.975.53289.figures20-27</object-id><object-id xmlns:xlink="http://www.w3.org/1999/xlink" content-type="arpha" xlink:type="simple">9BAC78F2-1D33-502C-830A-7F059F6D50F5</object-id><label>Figures 20–27.</label><caption><p>Male genitalia of <italic><tp:taxon-name><tp:taxon-name-part taxon-name-part-type="genus" reg="Meleonoma">Meleonoma</tp:taxon-name-part></tp:taxon-name></italic> spp. <bold>20</bold><italic><tp:taxon-name><tp:taxon-name-part taxon-name-part-type="genus" reg="Meleonoma">M.</tp:taxon-name-part> <tp:taxon-name-part taxon-name-part-type="species" reg="apicicurvata">apicicurvata</tp:taxon-name-part></tp:taxon-name></italic> sp. nov., slide No. ZXJ19011 <bold>21</bold><italic><tp:taxon-name><tp:taxon-name-part taxon-name-part-type="genus" reg="Meleonoma">M.</tp:taxon-name-part> <tp:taxon-name-part taxon-name-part-type="species" reg="linearis">linearis</tp:taxon-name-part></tp:taxon-name></italic> sp. nov., slide No. YAH15402 <bold>22</bold><italic><tp:taxon-name><tp:taxon-name-part taxon-name-part-type="genus" reg="Meleonoma">M.</tp:taxon-name-part> <tp:taxon-name-part taxon-name-part-type="species" reg="rostellata">rostellata</tp:taxon-name-part></tp:taxon-name></italic> sp. nov., slide No. ZXJ18130 <bold>23</bold><italic><tp:taxon-name><tp:taxon-name-part taxon-name-part-type="genus" reg="Meleonoma">M.</tp:taxon-name-part> <tp:taxon-name-part taxon-name-part-type="species" reg="magnidentata">magnidentata</tp:taxon-name-part></tp:taxon-name></italic> sp. nov., slide No. LJ17530 <bold>24</bold><italic><tp:taxon-name><tp:taxon-name-part taxon-name-part-type="genus" reg="Meleonoma">M.</tp:taxon-name-part> <tp:taxon-name-part taxon-name-part-type="species" reg="bicuspidata">bicuspidata</tp:taxon-name-part></tp:taxon-name></italic> sp. nov., slide No. YAH15447 <bold>25</bold><italic><tp:taxon-name><tp:taxon-name-part taxon-name-part-type="genus" reg="Meleonoma">M.</tp:taxon-name-part> <tp:taxon-name-part taxon-name-part-type="species" reg="latiunca">latiunca</tp:taxon-name-part></tp:taxon-name></italic> sp. nov., slide No. ZXJ18430 <bold>26</bold><italic><tp:taxon-name><tp:taxon-name-part taxon-name-part-type="genus" reg="Meleonoma">M.</tp:taxon-name-part> <tp:taxon-name-part taxon-name-part-type="species" reg="pectinalis">pectinalis</tp:taxon-name-part></tp:taxon-name></italic> sp. nov., slide No. YAH15502 <bold>27</bold><italic><tp:taxon-name><tp:taxon-name-part taxon-name-part-type="genus" reg="Meleonoma">M.</tp:taxon-name-part> <tp:taxon-name-part taxon-name-part-type="species" reg="hainanensis">hainanensis</tp:taxon-name-part></tp:taxon-name></italic> sp. nov., slide No. YAH15508. All holotypes. Scale bars: 0.2 mm.</p></caption><graphic xmlns:xlink="http://www.w3.org/1999/xlink" xlink:href="zookeys-975-125-g005.jpg" position="float" orientation="portrait" xlink:type="simple" id="oo_462803.jpg"><uri content-type="original_file" xlink:type="simple">https://binary.pensoft.net/fig/462803</uri></graphic></fig><fig id="F8" position="float" orientation="portrait"><object-id xmlns:xlink="http://www.w3.org/1999/xlink" content-type="doi" xlink:type="simple">10.3897/zookeys.975.53289.figures36-41</object-id><object-id xmlns:xlink="http://www.w3.org/1999/xlink" content-type="arpha" xlink:type="simple">CBC00757-7F44-523F-911C-F5A6B3880863</object-id><label>Figures 36–41.</label><caption><p>Female genitalia of <italic><tp:taxon-name><tp:taxon-name-part taxon-name-part-type="genus" reg="Meleonoma">Meleonoma</tp:taxon-name-part></tp:taxon-name></italic> spp. <bold>36</bold><italic><tp:taxon-name><tp:taxon-name-part taxon-name-part-type="genus" reg="Meleonoma">M.</tp:taxon-name-part> <tp:taxon-name-part taxon-name-part-type="species" reg="rostellata">rostellata</tp:taxon-name-part></tp:taxon-name></italic> sp. nov., slide No. ZXJ18410 <bold>37</bold><italic><tp:taxon-name><tp:taxon-name-part taxon-name-part-type="genus" reg="Meleonoma">M.</tp:taxon-name-part> <tp:taxon-name-part taxon-name-part-type="species" reg="magnidentata">magnidentata</tp:taxon-name-part></tp:taxon-name></italic> sp. nov., slide No. ZXJ18261 <bold>38</bold><italic><tp:taxon-name><tp:taxon-name-part taxon-name-part-type="genus" reg="Meleonoma">M.</tp:taxon-name-part> <tp:taxon-name-part taxon-name-part-type="species" reg="pectinalis">pectinalis</tp:taxon-name-part></tp:taxon-name></italic> sp. nov., slide No. YAH15095 <bold>39</bold><italic><tp:taxon-name><tp:taxon-name-part taxon-name-part-type="genus" reg="Meleonoma">M.</tp:taxon-name-part> <tp:taxon-name-part taxon-name-part-type="species" reg="ornithorrhyncha">ornithorrhyncha</tp:taxon-name-part></tp:taxon-name></italic> sp. nov., slide No. ZXJ19027 <bold>40</bold><italic><tp:taxon-name><tp:taxon-name-part taxon-name-part-type="genus" reg="Meleonoma">M.</tp:taxon-name-part> <tp:taxon-name-part taxon-name-part-type="species" reg="parilis">parilis</tp:taxon-name-part></tp:taxon-name></italic> sp. nov., slide No. YAH15503 <bold>41</bold><italic><tp:taxon-name><tp:taxon-name-part taxon-name-part-type="genus" reg="Meleonoma">M.</tp:taxon-name-part> <tp:taxon-name-part taxon-name-part-type="species" reg="bidentata">bidentata</tp:taxon-name-part></tp:taxon-name></italic> sp. nov., slide No. YAH15442. All paratypes. Scale bars: 0.2 mm (<bold>36, 38–41</bold>); 0.5 mm (<bold>37</bold>).</p></caption><graphic xmlns:xlink="http://www.w3.org/1999/xlink" xlink:href="zookeys-975-125-g008.jpg" position="float" orientation="portrait" xlink:type="simple" id="oo_462806.jpg"><uri content-type="original_file" xlink:type="simple">https://binary.pensoft.net/fig/462806</uri></graphic></fig></tp:treatment-sec><ref-list><ref id="B22"><mixed-citation xmlns:xlink="http://www.w3.org/1999/xlink" xlink:type="simple"><person-group><name name-style="western"><surname>Yin</surname><given-names>AH</given-names></name><name name-style="western"><surname>Wang</surname><given-names>SX</given-names></name></person-group> (<year>2016b</year>) <article-title>Taxonomic study of the genus <italic><tp:taxon-name><tp:taxon-name-part taxon-name-part-type="genus">Meleonoma</tp:taxon-name-part></tp:taxon-name></italic> Meyrick from Thailand (<tp:taxon-name><tp:taxon-name-part taxon-name-part-type="order">Lepidoptera</tp:taxon-name-part></tp:taxon-name>, <tp:taxon-name><tp:taxon-name-part taxon-name-part-type="superfamily">Gelechioidea</tp:taxon-name-part></tp:taxon-name>).</article-title><source>ZooKeys</source><volume>571</volume>: <fpage>133</fpage>–<lpage>141</lpage>. <ext-link xlink:type="simple" ext-link-type="doi" xlink:href="10.3897/zookeys.571.6897">https://doi.org/10.3897/zookeys.571.6897</ext-link></mixed-citation></ref></ref-list></tp:taxon-treatment>
