# Supplementary material for: Genus Meleonoma Meyrick, 1914 (Lepidoptera, Autostichidae) from Hainan Island, China, with descriptions of sixteen new species
Source: Zookeys. 2020 Oct 12;975:125–57. doi: 10.3897/zookeys.975.53289 (PMC7572546; doi:10.3897/zookeys.975.53289)
Supplement: XML Treatment for Meleonoma bicuspidata [file zookeys.975.53289-treatment5.xml]

<!DOCTYPE tp:taxon-treatment
  PUBLIC "-//TaxonX//DTD Taxonomic Treatment Publishing DTD v0 20100105//EN" "tax-treatment-NSO.dtd">
<tp:taxon-treatment xmlns:tp="http://www.plazi.org/taxpub"><tp:treatment-meta><kwd-group><label>Taxon classification</label><kwd><named-content xmlns:xlink="http://www.w3.org/1999/xlink" content-type="kingdom">Animalia</named-content></kwd><kwd><named-content xmlns:xlink="http://www.w3.org/1999/xlink" content-type="order">Lepidoptera</named-content></kwd><kwd><named-content xmlns:xlink="http://www.w3.org/1999/xlink" content-type="family">Cosmopterigidae</named-content></kwd></kwd-group><mixed-citation publication-type="journal"><person-group><name><surname>Zhu</surname><given-names>Xiaoju</given-names></name><name><surname>Cai</surname><given-names>Bo</given-names></name><name><surname>Wang</surname><given-names>Shuxia</given-names></name></person-group><article-title>Genus <italic><tp:taxon-name><tp:taxon-name-part taxon-name-part-type="genus" reg="Meleonoma">Meleonoma</tp:taxon-name-part></tp:taxon-name></italic> Meyrick, 1914 (<tp:taxon-name><tp:taxon-name-part taxon-name-part-type="order">Lepidoptera</tp:taxon-name-part></tp:taxon-name>, <tp:taxon-name><tp:taxon-name-part taxon-name-part-type="family">Autostichidae</tp:taxon-name-part></tp:taxon-name>) from Hainan Island, China, with descriptions of sixteen new species</article-title><source>Zookeys</source><day>12</day><month>10</month><year>2020</year><volume>975</volume><fpage>125</fpage><lpage>157</lpage><pub-id pub-id-type="doi">10.3897/zookeys.975.53289</pub-id></mixed-citation></tp:treatment-meta><tp:nomenclature><tp:taxon-name><object-id xmlns:xlink="http://www.w3.org/1999/xlink" content-type="arpha" xlink:type="simple">F2CB0203-9A30-5D9F-94B6-D39F883293A5</object-id>
              <tp:taxon-name-part taxon-name-part-type="genus" reg="Meleonoma">Meleonoma</tp:taxon-name-part>
              <tp:taxon-name-part taxon-name-part-type="species" reg="bicuspidata">bicuspidata</tp:taxon-name-part>
              <object-id xmlns:xlink="http://www.w3.org/1999/xlink" content-type="zoobank" xlink:type="simple">http://zoobank.org/69D700C8-9B21-42D9-B359-C962E0143025</object-id>
            </tp:taxon-name><tp:taxon-authority>Wang</tp:taxon-authority><tp:taxon-status xmlns:xlink="http://www.w3.org/1999/xlink" xlink:type="simple">sp. nov.</tp:taxon-status><xref ref-type="fig" rid="F4">Figs 8</xref><xref ref-type="fig" rid="F6">, 24</xref></tp:nomenclature><tp:treatment-sec sec-type="type material" id="SECID0EVQAG"><title>Type material.</title><p>China, Hainan: <bold><italic>Holotype</italic></bold> ♂, Mt. Wuzhi (<named-content xmlns:xlink="http://www.w3.org/1999/xlink" content-type="dwc:verbatimCoordinates" xlink:type="simple"><named-content content-type="geo-json" specific-use="{&#34;type&#34;:&#34;Point&#34;,&#34;coordinates&#34;:[109.670000,18.900000]}" id="NCID0EBRAG" xlink:type="simple">18.90N 109.67E</named-content></named-content>), 742 m, 8.VII.2014, leg. PX Cong et al., slide No. YAH15447. <bold><italic>Paratypes</italic></bold> (3♂): 1♂, Bawangling, 161 m, 7.VI.2015, leg. PX Cong et al.; 1♂, Jianfengling, 770 m, leg. 31.V.2015, PX Cong et al.; 1♂, Tianchi, Jianfengling, 787 m, 16.VII.2015, leg. QY Wang et al.</p></tp:treatment-sec><tp:treatment-sec sec-type="diagnosis" id="SECID0EJRAG"><title>Diagnosis.</title><p>The new species can be distinguished from its congeners by the uniformly wide tegumen straight on posterior margin, the sclerotized and widely banded ventral margin of the valva with two apical spines close at base, and the sacculus with a papillary process below middle of apex.</p></tp:treatment-sec><tp:treatment-sec sec-type="description" id="SECID0EORAG"><title>Description.</title><p>Adult (Fig. <xref ref-type="fig" rid="F4">8</xref>). Wingspan 10.0‒11.0 mm. Head greyish black, yellow laterally, occiput yellow tipped with greyish black. Labial palpus yellow; second segment mixed with dense black scales on outer surface, forming a black ring at apex; third segment shorter than second segment, with blackish grey scales in basal 2/3. Antenna with scape greyish black basally, yellow distally; flagellum greyish black, annulated with yellow on ventral surface. Thorax and tegula greyish black. Forewing greyish black; costal margin with median yellow spot before middle, small, distal yellow spot at distal 1/4, large, inverted triangular, extending crossing anterior angle of cell posteriorly, with a greyish black dot anteromedially; discal spot black, rounded, with crescent yellow spot encircled its anterior and outer margins; plical spot black, placed at distal 1/3, edged with yellow scales; cell with two black spots near outer margin, placed one above the other, with a large yellow spot between them; dorsal spot yellow, small, placed at end of fold; fringe greyish black mixed with yellow. Hindwing and fringe pale grey. Legs yellow, with exception on ventral surface: fore coxa greyish black, tarsi of fore- and midlegs greyish black, yellow at apices of basal two tarsomeres, hind tarsus greyish black, yellow at apex of each tarsomere; all tibiae greyish black, yellow apically.</p><p><bold><italic>Male genitalia</italic></bold> (Fig. <xref ref-type="fig" rid="F6">24</xref>). Uncus wide at base, narrowed from base to ca. middle, uniformly narrow from middle to narrowly rounded apex. Gnathos sclerotized laterally, not exceeding posterior margin of tegumen, invisible anteriorly. Tegumen uniformly wide except lateral arm slightly narrowed anteriorly, straight on posterior margin, distinctly angled posterolaterally. Valva narrow basally, widened distally; apex obliquely obtuse, produced dorsoapically, with dense setae; ventral margin heavily sclerotized, forming a wide band, triangularly projected at base, concave medially, with two short apical spines close at base: dorsal spine large and narrowly rounded at apex, ventral spine short, pointed at apex; costa wide basally, slightly narrowed distally, reaching apex of valva; transtilla shortly enlarged, not extended. Sacculus wide at base, narrowed to apex; apex oblique, with a sclerotized edge along posterior half, with a setose papillary process below middle; ventral margin overlapped triangularly. Saccus more than twice length of uncus, narrowed from broad base to middle, subparallel from middle to before rounded apex. Juxta arched in V-shape, inflated apically. Phallus slightly longer than valva; basal half tubular, sclerotized, distal half partly membranous; narrow ribbon-like belt crossing beyond distal 1/4, then one branch curved and extending downward to before apex; the other branch extending outward, slender basally, widened from basal 1/3 to distal 1/3, fused with apex of phallus, being a large free spine distally.</p></tp:treatment-sec><tp:treatment-sec sec-type="Female" id="SECID0EDSAG"><title>Female</title><p>unknown.</p></tp:treatment-sec><tp:treatment-sec sec-type="distribution" id="SECID0EISAG"><title>Distribution.</title><p>Hainan (Bawangling, Jianfengling, Mt. Wuzhi).</p></tp:treatment-sec><tp:treatment-sec sec-type="etymology" id="SECID0ENSAG"><title>Etymology.</title><p>The specific epithet is derived from the Latin <italic>bicuspidatus</italic> (adj., having two spines), referring to the two apical spines on the ventral margin of the valva.</p></tp:treatment-sec><tp:treatment-sec><!--Section generated to contain objects referenced in tp:taxon-treatment.--><fig id="F4" position="float" orientation="portrait"><object-id xmlns:xlink="http://www.w3.org/1999/xlink" content-type="doi" xlink:type="simple">10.3897/zookeys.975.53289.figures4-11</object-id><object-id xmlns:xlink="http://www.w3.org/1999/xlink" content-type="arpha" xlink:type="simple">77203A71-3CF3-5524-9270-3821CD4C621E</object-id><label>Figures 4–11.</label><caption><p>Male adults of <italic><tp:taxon-name><tp:taxon-name-part taxon-name-part-type="genus" reg="Meleonoma">Meleonoma</tp:taxon-name-part></tp:taxon-name></italic> spp. <bold>4</bold><italic><tp:taxon-name><tp:taxon-name-part taxon-name-part-type="genus" reg="Meleonoma">M.</tp:taxon-name-part> <tp:taxon-name-part taxon-name-part-type="species" reg="apicicurvata">apicicurvata</tp:taxon-name-part></tp:taxon-name></italic> sp. nov. <bold>5</bold><italic><tp:taxon-name><tp:taxon-name-part taxon-name-part-type="genus" reg="Meleonoma">M.</tp:taxon-name-part> <tp:taxon-name-part taxon-name-part-type="species" reg="linearis">linearis</tp:taxon-name-part></tp:taxon-name></italic> sp. nov. <bold>6</bold><italic><tp:taxon-name><tp:taxon-name-part taxon-name-part-type="genus" reg="Meleonoma">M.</tp:taxon-name-part> <tp:taxon-name-part taxon-name-part-type="species" reg="rostellata">rostellata</tp:taxon-name-part></tp:taxon-name></italic> sp. nov. <bold>7</bold><italic><tp:taxon-name><tp:taxon-name-part taxon-name-part-type="genus" reg="Meleonoma">M.</tp:taxon-name-part> <tp:taxon-name-part taxon-name-part-type="species" reg="magnidentata">magnidentata</tp:taxon-name-part></tp:taxon-name></italic> sp. nov. <bold>8</bold><italic><tp:taxon-name><tp:taxon-name-part taxon-name-part-type="genus" reg="Meleonoma">M.</tp:taxon-name-part> <tp:taxon-name-part taxon-name-part-type="species" reg="bicuspidata">bicuspidata</tp:taxon-name-part></tp:taxon-name></italic> sp. nov. <bold>9</bold><italic><tp:taxon-name><tp:taxon-name-part taxon-name-part-type="genus" reg="Meleonoma">M.</tp:taxon-name-part> <tp:taxon-name-part taxon-name-part-type="species" reg="latiunca">latiunca</tp:taxon-name-part></tp:taxon-name></italic> sp. nov. <bold>10</bold><italic><tp:taxon-name><tp:taxon-name-part taxon-name-part-type="genus" reg="Meleonoma">M.</tp:taxon-name-part> <tp:taxon-name-part taxon-name-part-type="species" reg="pectinalis">pectinalis</tp:taxon-name-part></tp:taxon-name></italic> sp. nov. <bold>11</bold><italic><tp:taxon-name><tp:taxon-name-part taxon-name-part-type="genus" reg="Meleonoma">M.</tp:taxon-name-part> <tp:taxon-name-part taxon-name-part-type="species" reg="hainanensis">hainanensis</tp:taxon-name-part></tp:taxon-name></italic> sp. nov. All holotypes. Scale bars: 2.0 mm.</p></caption><graphic xmlns:xlink="http://www.w3.org/1999/xlink" xlink:href="zookeys-975-125-g004.jpg" position="float" orientation="portrait" xlink:type="simple" id="oo_462802.jpg"><uri content-type="original_file" xlink:type="simple">https://binary.pensoft.net/fig/462802</uri></graphic></fig><fig id="F6" position="float" orientation="portrait"><object-id xmlns:xlink="http://www.w3.org/1999/xlink" content-type="doi" xlink:type="simple">10.3897/zookeys.975.53289.figures20-27</object-id><object-id xmlns:xlink="http://www.w3.org/1999/xlink" content-type="arpha" xlink:type="simple">9BAC78F2-1D33-502C-830A-7F059F6D50F5</object-id><label>Figures 20–27.</label><caption><p>Male genitalia of <italic><tp:taxon-name><tp:taxon-name-part taxon-name-part-type="genus" reg="Meleonoma">Meleonoma</tp:taxon-name-part></tp:taxon-name></italic> spp. <bold>20</bold><italic><tp:taxon-name><tp:taxon-name-part taxon-name-part-type="genus" reg="Meleonoma">M.</tp:taxon-name-part> <tp:taxon-name-part taxon-name-part-type="species" reg="apicicurvata">apicicurvata</tp:taxon-name-part></tp:taxon-name></italic> sp. nov., slide No. ZXJ19011 <bold>21</bold><italic><tp:taxon-name><tp:taxon-name-part taxon-name-part-type="genus" reg="Meleonoma">M.</tp:taxon-name-part> <tp:taxon-name-part taxon-name-part-type="species" reg="linearis">linearis</tp:taxon-name-part></tp:taxon-name></italic> sp. nov., slide No. YAH15402 <bold>22</bold><italic><tp:taxon-name><tp:taxon-name-part taxon-name-part-type="genus" reg="Meleonoma">M.</tp:taxon-name-part> <tp:taxon-name-part taxon-name-part-type="species" reg="rostellata">rostellata</tp:taxon-name-part></tp:taxon-name></italic> sp. nov., slide No. ZXJ18130 <bold>23</bold><italic><tp:taxon-name><tp:taxon-name-part taxon-name-part-type="genus" reg="Meleonoma">M.</tp:taxon-name-part> <tp:taxon-name-part taxon-name-part-type="species" reg="magnidentata">magnidentata</tp:taxon-name-part></tp:taxon-name></italic> sp. nov., slide No. LJ17530 <bold>24</bold><italic><tp:taxon-name><tp:taxon-name-part taxon-name-part-type="genus" reg="Meleonoma">M.</tp:taxon-name-part> <tp:taxon-name-part taxon-name-part-type="species" reg="bicuspidata">bicuspidata</tp:taxon-name-part></tp:taxon-name></italic> sp. nov., slide No. YAH15447 <bold>25</bold><italic><tp:taxon-name><tp:taxon-name-part taxon-name-part-type="genus" reg="Meleonoma">M.</tp:taxon-name-part> <tp:taxon-name-part taxon-name-part-type="species" reg="latiunca">latiunca</tp:taxon-name-part></tp:taxon-name></italic> sp. nov., slide No. ZXJ18430 <bold>26</bold><italic><tp:taxon-name><tp:taxon-name-part taxon-name-part-type="genus" reg="Meleonoma">M.</tp:taxon-name-part> <tp:taxon-name-part taxon-name-part-type="species" reg="pectinalis">pectinalis</tp:taxon-name-part></tp:taxon-name></italic> sp. nov., slide No. YAH15502 <bold>27</bold><italic><tp:taxon-name><tp:taxon-name-part taxon-name-part-type="genus" reg="Meleonoma">M.</tp:taxon-name-part> <tp:taxon-name-part taxon-name-part-type="species" reg="hainanensis">hainanensis</tp:taxon-name-part></tp:taxon-name></italic> sp. nov., slide No. YAH15508. All holotypes. Scale bars: 0.2 mm.</p></caption><graphic xmlns:xlink="http://www.w3.org/1999/xlink" xlink:href="zookeys-975-125-g005.jpg" position="float" orientation="portrait" xlink:type="simple" id="oo_462803.jpg"><uri content-type="original_file" xlink:type="simple">https://binary.pensoft.net/fig/462803</uri></graphic></fig></tp:treatment-sec></tp:taxon-treatment>
