# Supplementary material for: Genus Meleonoma Meyrick, 1914 (Lepidoptera, Autostichidae) from Hainan Island, China, with descriptions of sixteen new species
Source: Zookeys. 2020 Oct 12;975:125–57. doi: 10.3897/zookeys.975.53289 (PMC7572546; doi:10.3897/zookeys.975.53289)
Supplement: XML Treatment for Meleonoma latiunca [file zookeys.975.53289-treatment6.xml]

<!DOCTYPE tp:taxon-treatment
  PUBLIC "-//TaxonX//DTD Taxonomic Treatment Publishing DTD v0 20100105//EN" "tax-treatment-NSO.dtd">
<tp:taxon-treatment xmlns:tp="http://www.plazi.org/taxpub"><tp:treatment-meta><kwd-group><label>Taxon classification</label><kwd><named-content xmlns:xlink="http://www.w3.org/1999/xlink" content-type="kingdom">Animalia</named-content></kwd><kwd><named-content xmlns:xlink="http://www.w3.org/1999/xlink" content-type="order">Lepidoptera</named-content></kwd><kwd><named-content xmlns:xlink="http://www.w3.org/1999/xlink" content-type="family">Cosmopterigidae</named-content></kwd></kwd-group><mixed-citation publication-type="journal"><person-group><name><surname>Zhu</surname><given-names>Xiaoju</given-names></name><name><surname>Cai</surname><given-names>Bo</given-names></name><name><surname>Wang</surname><given-names>Shuxia</given-names></name></person-group><article-title>Genus <italic><tp:taxon-name><tp:taxon-name-part taxon-name-part-type="genus" reg="Meleonoma">Meleonoma</tp:taxon-name-part></tp:taxon-name></italic> Meyrick, 1914 (<tp:taxon-name><tp:taxon-name-part taxon-name-part-type="order">Lepidoptera</tp:taxon-name-part></tp:taxon-name>, <tp:taxon-name><tp:taxon-name-part taxon-name-part-type="family">Autostichidae</tp:taxon-name-part></tp:taxon-name>) from Hainan Island, China, with descriptions of sixteen new species</article-title><source>Zookeys</source><day>12</day><month>10</month><year>2020</year><volume>975</volume><fpage>125</fpage><lpage>157</lpage><pub-id pub-id-type="doi">10.3897/zookeys.975.53289</pub-id></mixed-citation></tp:treatment-meta><tp:nomenclature><tp:taxon-name><object-id xmlns:xlink="http://www.w3.org/1999/xlink" content-type="arpha" xlink:type="simple">49B708C0-5426-5B6E-A8BB-3280973389F0</object-id>
              <tp:taxon-name-part taxon-name-part-type="genus" reg="Meleonoma">Meleonoma</tp:taxon-name-part>
              <tp:taxon-name-part taxon-name-part-type="species" reg="latiunca">latiunca</tp:taxon-name-part>
              <object-id xmlns:xlink="http://www.w3.org/1999/xlink" content-type="zoobank" xlink:type="simple">http://zoobank.org/91847E42-3F86-4FAD-B28C-7E83EE14118E</object-id>
            </tp:taxon-name><tp:taxon-authority>Wang</tp:taxon-authority><tp:taxon-status xmlns:xlink="http://www.w3.org/1999/xlink" xlink:type="simple">sp. nov.</tp:taxon-status><xref ref-type="fig" rid="F4">Figs 9</xref><xref ref-type="fig" rid="F6">, 25</xref></tp:nomenclature><tp:treatment-sec sec-type="type material" id="SECID0EGUAG"><title>Type material.</title><p>China, Hainan: <bold><italic>Holotype</italic></bold> ♂, Yinggezui (<named-content xmlns:xlink="http://www.w3.org/1999/xlink" content-type="dwc:verbatimCoordinates" xlink:type="simple"><named-content content-type="geo-json" specific-use="{&#34;type&#34;:&#34;Point&#34;,&#34;coordinates&#34;:[109.560000,19.050000]}" id="NCID0ESUAG" xlink:type="simple">19.05N, 109.56E</named-content></named-content>), Yinggeling, 599 m, 30.VII.2017, leg. X Bai et al., slide No. ZXJ18430. <bold><italic>Paratypes</italic></bold> (2♂): 1♂, 31.VII.2017, other same data as holotype; 1♂, Bawangling, 146 m, 16.VIII.2017, leg. X Bai et al.</p></tp:treatment-sec><tp:treatment-sec sec-type="diagnosis" id="SECID0E1UAG"><title>Diagnosis.</title><p>The new species can be distinguished from its congeners by the uncus with several long stout setae distally and the valva with a row of short setae arranged like a comb apically. It is similar to <italic><tp:taxon-name><tp:taxon-name-part taxon-name-part-type="genus" reg="Meleonoma">M.</tp:taxon-name-part> <tp:taxon-name-part taxon-name-part-type="species" reg="pectinalis">pectinalis</tp:taxon-name-part></tp:taxon-name></italic> sp. nov., and the differences between them are stated in the diagnosis of the latter species.</p></tp:treatment-sec><tp:treatment-sec sec-type="description" id="SECID0ELVAG"><title>Description.</title><p>Adult (Fig. <xref ref-type="fig" rid="F4">9</xref>). Wingspan 8.0‒10.0 mm. Head greyish brown. Labial palpus yellow; first and second segments with dense blackish grey scales; second segment with two indistinct blackish brown rings in distal half; third segment shorter than second segment, with scattered blackish grey scales. Antenna yellow; scape with dense greyish black scales dorsally; flagellum annulated with blackish grey on dorsal surface. Thorax and tegula blackish grey. Forewing broad lanceolate, apex narrowly rounded; ground color blackish grey, with scattered black scales, with a rounded yellow spot at base below costal margin; costal margin with median yellow spot rectangular, from basal 2/5 extending obliquely outward to before posterior margin of cell, distal yellow spot elongate elliptical, from distal 1/4 extending to anterior angle of cell; cell with black spot at ca. basal 2/3 and at posterior angle respectively, edged with yellow scales; plical spot black, edged with yellow scales; dorsal yellow spot at end of fold, smaller; fringe blackish grey. Hindwing and fringe pale greyish brown. Legs greyish yellow; on ventral surface, foreleg mixed with greyish brown on coxa, tarsi of fore- and midlegs greyish brown, yellow at apices of basal two tarsomeres, hind tarsus greyish brown, yellow at apex of each tarsomere; all femora mixed with greyish brown scales, tibiae greyish brown except yellow apically.</p><p><bold><italic>Male genitalia</italic></bold> (Fig. <xref ref-type="fig" rid="F6">25</xref>). Uncus wide at base, narrowed from base to basal 2/3, outer margin convex; distal 1/3 uniformly wide except narrowly rounded apex, with several stout setae. Gnathos sclerotized laterally, membranous anteriorly. Tegumen narrowed medially; lateral arm uniformly narrow, rounded anteriorly. Valva sub-triangular, narrow at base, widened to rounded apex; apex with a row of short setae arranged like a comb, running from pre-apex of costa along apex to ventroapex, obliquely rounded; ventral margin heavily sclerotized, with a crescent sclerite at base; costa straight, with sparse setae. Sacculus wide at base, slightly narrowed to obtuse apex; apex heavily sclerotized, forming a sclerotized band. Saccus slender, slightly longer than uncus, wide at base, narrowed from base to narrowly rounded apex. Juxta broadly U-shaped; lateral lobe short. Phallus longer than valva, tubular; cornutus absent.</p><p><bold>Female</bold> unknown.</p></tp:treatment-sec><tp:treatment-sec sec-type="distribution" id="SECID0EEWAG"><title>Distribution.</title><p>Hainan (Bawangling, Yinggeling).</p></tp:treatment-sec><tp:treatment-sec sec-type="etymology" id="SECID0EJWAG"><title>Etymology.</title><p>The specific epithet is derived from the Latin <italic>latus</italic> (adj., broad) and the Latin term <italic>uncus</italic> (n., uncus), referring to the basally wide uncus.</p></tp:treatment-sec><tp:treatment-sec><!--Section generated to contain objects referenced in tp:taxon-treatment.--><fig id="F4" position="float" orientation="portrait"><object-id xmlns:xlink="http://www.w3.org/1999/xlink" content-type="doi" xlink:type="simple">10.3897/zookeys.975.53289.figures4-11</object-id><object-id xmlns:xlink="http://www.w3.org/1999/xlink" content-type="arpha" xlink:type="simple">77203A71-3CF3-5524-9270-3821CD4C621E</object-id><label>Figures 4–11.</label><caption><p>Male adults of <italic><tp:taxon-name><tp:taxon-name-part taxon-name-part-type="genus" reg="Meleonoma">Meleonoma</tp:taxon-name-part></tp:taxon-name></italic> spp. <bold>4</bold><italic><tp:taxon-name><tp:taxon-name-part taxon-name-part-type="genus" reg="Meleonoma">M.</tp:taxon-name-part> <tp:taxon-name-part taxon-name-part-type="species" reg="apicicurvata">apicicurvata</tp:taxon-name-part></tp:taxon-name></italic> sp. nov. <bold>5</bold><italic><tp:taxon-name><tp:taxon-name-part taxon-name-part-type="genus" reg="Meleonoma">M.</tp:taxon-name-part> <tp:taxon-name-part taxon-name-part-type="species" reg="linearis">linearis</tp:taxon-name-part></tp:taxon-name></italic> sp. nov. <bold>6</bold><italic><tp:taxon-name><tp:taxon-name-part taxon-name-part-type="genus" reg="Meleonoma">M.</tp:taxon-name-part> <tp:taxon-name-part taxon-name-part-type="species" reg="rostellata">rostellata</tp:taxon-name-part></tp:taxon-name></italic> sp. nov. <bold>7</bold><italic><tp:taxon-name><tp:taxon-name-part taxon-name-part-type="genus" reg="Meleonoma">M.</tp:taxon-name-part> <tp:taxon-name-part taxon-name-part-type="species" reg="magnidentata">magnidentata</tp:taxon-name-part></tp:taxon-name></italic> sp. nov. <bold>8</bold><italic><tp:taxon-name><tp:taxon-name-part taxon-name-part-type="genus" reg="Meleonoma">M.</tp:taxon-name-part> <tp:taxon-name-part taxon-name-part-type="species" reg="bicuspidata">bicuspidata</tp:taxon-name-part></tp:taxon-name></italic> sp. nov. <bold>9</bold><italic><tp:taxon-name><tp:taxon-name-part taxon-name-part-type="genus" reg="Meleonoma">M.</tp:taxon-name-part> <tp:taxon-name-part taxon-name-part-type="species" reg="latiunca">latiunca</tp:taxon-name-part></tp:taxon-name></italic> sp. nov. <bold>10</bold><italic><tp:taxon-name><tp:taxon-name-part taxon-name-part-type="genus" reg="Meleonoma">M.</tp:taxon-name-part> <tp:taxon-name-part taxon-name-part-type="species" reg="pectinalis">pectinalis</tp:taxon-name-part></tp:taxon-name></italic> sp. nov. <bold>11</bold><italic><tp:taxon-name><tp:taxon-name-part taxon-name-part-type="genus" reg="Meleonoma">M.</tp:taxon-name-part> <tp:taxon-name-part taxon-name-part-type="species" reg="hainanensis">hainanensis</tp:taxon-name-part></tp:taxon-name></italic> sp. nov. All holotypes. Scale bars: 2.0 mm.</p></caption><graphic xmlns:xlink="http://www.w3.org/1999/xlink" xlink:href="zookeys-975-125-g004.jpg" position="float" orientation="portrait" xlink:type="simple" id="oo_462802.jpg"><uri content-type="original_file" xlink:type="simple">https://binary.pensoft.net/fig/462802</uri></graphic></fig><fig id="F6" position="float" orientation="portrait"><object-id xmlns:xlink="http://www.w3.org/1999/xlink" content-type="doi" xlink:type="simple">10.3897/zookeys.975.53289.figures20-27</object-id><object-id xmlns:xlink="http://www.w3.org/1999/xlink" content-type="arpha" xlink:type="simple">9BAC78F2-1D33-502C-830A-7F059F6D50F5</object-id><label>Figures 20–27.</label><caption><p>Male genitalia of <italic><tp:taxon-name><tp:taxon-name-part taxon-name-part-type="genus" reg="Meleonoma">Meleonoma</tp:taxon-name-part></tp:taxon-name></italic> spp. <bold>20</bold><italic><tp:taxon-name><tp:taxon-name-part taxon-name-part-type="genus" reg="Meleonoma">M.</tp:taxon-name-part> <tp:taxon-name-part taxon-name-part-type="species" reg="apicicurvata">apicicurvata</tp:taxon-name-part></tp:taxon-name></italic> sp. nov., slide No. ZXJ19011 <bold>21</bold><italic><tp:taxon-name><tp:taxon-name-part taxon-name-part-type="genus" reg="Meleonoma">M.</tp:taxon-name-part> <tp:taxon-name-part taxon-name-part-type="species" reg="linearis">linearis</tp:taxon-name-part></tp:taxon-name></italic> sp. nov., slide No. YAH15402 <bold>22</bold><italic><tp:taxon-name><tp:taxon-name-part taxon-name-part-type="genus" reg="Meleonoma">M.</tp:taxon-name-part> <tp:taxon-name-part taxon-name-part-type="species" reg="rostellata">rostellata</tp:taxon-name-part></tp:taxon-name></italic> sp. nov., slide No. ZXJ18130 <bold>23</bold><italic><tp:taxon-name><tp:taxon-name-part taxon-name-part-type="genus" reg="Meleonoma">M.</tp:taxon-name-part> <tp:taxon-name-part taxon-name-part-type="species" reg="magnidentata">magnidentata</tp:taxon-name-part></tp:taxon-name></italic> sp. nov., slide No. LJ17530 <bold>24</bold><italic><tp:taxon-name><tp:taxon-name-part taxon-name-part-type="genus" reg="Meleonoma">M.</tp:taxon-name-part> <tp:taxon-name-part taxon-name-part-type="species" reg="bicuspidata">bicuspidata</tp:taxon-name-part></tp:taxon-name></italic> sp. nov., slide No. YAH15447 <bold>25</bold><italic><tp:taxon-name><tp:taxon-name-part taxon-name-part-type="genus" reg="Meleonoma">M.</tp:taxon-name-part> <tp:taxon-name-part taxon-name-part-type="species" reg="latiunca">latiunca</tp:taxon-name-part></tp:taxon-name></italic> sp. nov., slide No. ZXJ18430 <bold>26</bold><italic><tp:taxon-name><tp:taxon-name-part taxon-name-part-type="genus" reg="Meleonoma">M.</tp:taxon-name-part> <tp:taxon-name-part taxon-name-part-type="species" reg="pectinalis">pectinalis</tp:taxon-name-part></tp:taxon-name></italic> sp. nov., slide No. YAH15502 <bold>27</bold><italic><tp:taxon-name><tp:taxon-name-part taxon-name-part-type="genus" reg="Meleonoma">M.</tp:taxon-name-part> <tp:taxon-name-part taxon-name-part-type="species" reg="hainanensis">hainanensis</tp:taxon-name-part></tp:taxon-name></italic> sp. nov., slide No. YAH15508. All holotypes. Scale bars: 0.2 mm.</p></caption><graphic xmlns:xlink="http://www.w3.org/1999/xlink" xlink:href="zookeys-975-125-g005.jpg" position="float" orientation="portrait" xlink:type="simple" id="oo_462803.jpg"><uri content-type="original_file" xlink:type="simple">https://binary.pensoft.net/fig/462803</uri></graphic></fig></tp:treatment-sec></tp:taxon-treatment>
