# Supplementary material for: Genus Meleonoma Meyrick, 1914 (Lepidoptera, Autostichidae) from Hainan Island, China, with descriptions of sixteen new species
Source: Zookeys. 2020 Oct 12;975:125–57. doi: 10.3897/zookeys.975.53289 (PMC7572546; doi:10.3897/zookeys.975.53289)
Supplement: XML Treatment for Meleonoma hainanensis [file zookeys.975.53289-treatment8.xml]

<!DOCTYPE tp:taxon-treatment
  PUBLIC "-//TaxonX//DTD Taxonomic Treatment Publishing DTD v0 20100105//EN" "tax-treatment-NSO.dtd">
<tp:taxon-treatment xmlns:tp="http://www.plazi.org/taxpub"><tp:treatment-meta><kwd-group><label>Taxon classification</label><kwd><named-content xmlns:xlink="http://www.w3.org/1999/xlink" content-type="kingdom">Animalia</named-content></kwd><kwd><named-content xmlns:xlink="http://www.w3.org/1999/xlink" content-type="order">Lepidoptera</named-content></kwd><kwd><named-content xmlns:xlink="http://www.w3.org/1999/xlink" content-type="family">Cosmopterigidae</named-content></kwd></kwd-group><mixed-citation publication-type="journal"><person-group><name><surname>Zhu</surname><given-names>Xiaoju</given-names></name><name><surname>Cai</surname><given-names>Bo</given-names></name><name><surname>Wang</surname><given-names>Shuxia</given-names></name></person-group><article-title>Genus <italic><tp:taxon-name><tp:taxon-name-part taxon-name-part-type="genus" reg="Meleonoma">Meleonoma</tp:taxon-name-part></tp:taxon-name></italic> Meyrick, 1914 (<tp:taxon-name><tp:taxon-name-part taxon-name-part-type="order">Lepidoptera</tp:taxon-name-part></tp:taxon-name>, <tp:taxon-name><tp:taxon-name-part taxon-name-part-type="family">Autostichidae</tp:taxon-name-part></tp:taxon-name>) from Hainan Island, China, with descriptions of sixteen new species</article-title><source>Zookeys</source><day>12</day><month>10</month><year>2020</year><volume>975</volume><fpage>125</fpage><lpage>157</lpage><pub-id pub-id-type="doi">10.3897/zookeys.975.53289</pub-id></mixed-citation></tp:treatment-meta><tp:nomenclature><tp:taxon-name><object-id xmlns:xlink="http://www.w3.org/1999/xlink" content-type="arpha" xlink:type="simple">23AC450B-AD66-5D59-A3B7-12208356D252</object-id>
              <tp:taxon-name-part taxon-name-part-type="genus" reg="Meleonoma">Meleonoma</tp:taxon-name-part>
              <tp:taxon-name-part taxon-name-part-type="species" reg="hainanensis">hainanensis</tp:taxon-name-part>
              <object-id xmlns:xlink="http://www.w3.org/1999/xlink" content-type="zoobank" xlink:type="simple">http://zoobank.org/91C8FDF5-D5E2-4698-B928-573D72EC106C</object-id>
            </tp:taxon-name><tp:taxon-authority>Wang</tp:taxon-authority><tp:taxon-status xmlns:xlink="http://www.w3.org/1999/xlink" xlink:type="simple">sp. nov.</tp:taxon-status><xref ref-type="fig" rid="F4">Figs 11</xref><xref ref-type="fig" rid="F6">, 27</xref></tp:nomenclature><tp:treatment-sec sec-type="type material" id="SECID0E53AG"><title>Type material.</title><p>China, Hainan: <bold><italic>Holotype</italic></bold> ♂, Mt. Diaoluo (<named-content xmlns:xlink="http://www.w3.org/1999/xlink" content-type="dwc:verbatimCoordinates" xlink:type="simple"><named-content content-type="geo-json" specific-use="{&#34;type&#34;:&#34;Point&#34;,&#34;coordinates&#34;:[109.870000,18.730000]}" id="NCID0EK4AG" xlink:type="simple">18.73N, 109.87E</named-content></named-content>), Lingshui, 980 m, 24.IV.2014, leg. TT Liu et al., slide No. YAH15508. <bold><italic>Paratype</italic></bold>: 1♂, same data as holotype.</p></tp:treatment-sec><tp:treatment-sec sec-type="diagnosis" id="SECID0ES4AG"><title>Diagnosis.</title><p>The new species can be distinguished from its congeners by the uncus with a sclerotized conic plate from middle of base reaching distal 1/3, and the valva distinctly angled at basal 1/3 on the ventral margin.</p></tp:treatment-sec><tp:treatment-sec sec-type="description" id="SECID0EX4AG"><title>Description.</title><p>Adult (Fig. <xref ref-type="fig" rid="F4">11</xref>). Wingspan 14.5‒15.0 mm. Head with frons yellow on upper half, black on lower half; vertex blackish brown, yellow along dorsal margin of eyes and occiput. Labial palpus yellow; second segment mixed with dense black scales on outer surface, forming a black ring apically; third segment mixed with sparse black scales. Antenna with scape black, yellow along posterior margin; flagellum black annulated with yellow dorsally, yellow ventrally. Thorax blackish brown, edged with yellow scales; tegula blackish brown, tinged with yellow scales distally. Forewing blackish brown, with yellow and black scales; costal yellow spot situated before middle, crossing anterior margin of cell posteriorly, distal yellow spot at 1/4, sub-triangular, narrowed posteriorly, extending beyond anterior angle of cell, with a blackish brown dot at middle anteriorly; dorsal yellow spot diffused, ill-defined; cell with a black spot beyond basal 2/3 and at posterior angle respectively, both edged with yellow scales; plical spot black, at distal 2/5 of fold; terminal dots blackish brown interrupted by yellow scales, extending from distal part of costal margin through termen to before tornus; fringe blackish grey tinged with yellow. Hindwing and fringe deep grey. Legs yellow, with exception on ventral surface: foreleg with coxa greyish black, tarsus greyish black except yellow at apices of basal two tarsomeres, tibiae of fore- and midlegs greyish black, yellow apically, mid tarsus greyish black except yellow at apex of each tarsomere, hind tibia greyish black, tarsus mixed with sparse greyish black scales; all femora covered with dense greyish black scales.</p><p><bold><italic>Male genitalia</italic></bold> (Fig. <xref ref-type="fig" rid="F6">27</xref>). Uncus triangular, wide at base, narrowed to basal 2/3, then abruptly narrowed and sclerotized to hooked apex, edged with long setae; ventral surface with a sclerotized conic plate extending from middle of base to 2/3 length of uncus. Tegumen inverted U-shaped, widened medially; lateral arm narrowed anteriorly. Valva narrow at base, distinctly widened to basal 1/3, thereafter slightly narrowed to obtuse apex, setose; ventral margin heavily sclerotized along basal 1/3, forming a sclerotized band, distinctly angled at basal 1/3; costa straight, wide at base, narrowed distally, reaching beyond middle length of valva, lined with sparse setae; transtilla narrow, extending obliquely downward, not meeting medially. Sacculus wide at base, narrowed to basal 2/3; distal 1/3 sub-quadrate, heavily sclerotized, setose, obtuse at apex; dorsal margin concave at middle, ventral margin concave before distal 1/3. Saccus sub-triangular, wide at base, narrowed to narrowly rounded apex. Juxta V-shaped. Phallus slightly longer than valva, wide medially, with curved, irregularly wide belts distally.</p><fig id="F6" position="float" orientation="portrait"><object-id xmlns:xlink="http://www.w3.org/1999/xlink" content-type="doi" xlink:type="simple">10.3897/zookeys.975.53289.figures20-27</object-id><object-id xmlns:xlink="http://www.w3.org/1999/xlink" content-type="arpha" xlink:type="simple">9BAC78F2-1D33-502C-830A-7F059F6D50F5</object-id><label>Figures 20–27.</label><caption><p>Male genitalia of <italic><tp:taxon-name><tp:taxon-name-part taxon-name-part-type="genus" reg="Meleonoma">Meleonoma</tp:taxon-name-part></tp:taxon-name></italic> spp. <bold>20</bold><italic><tp:taxon-name><tp:taxon-name-part taxon-name-part-type="genus" reg="Meleonoma">M.</tp:taxon-name-part> <tp:taxon-name-part taxon-name-part-type="species" reg="apicicurvata">apicicurvata</tp:taxon-name-part></tp:taxon-name></italic> sp. nov., slide No. ZXJ19011 <bold>21</bold><italic><tp:taxon-name><tp:taxon-name-part taxon-name-part-type="genus" reg="Meleonoma">M.</tp:taxon-name-part> <tp:taxon-name-part taxon-name-part-type="species" reg="linearis">linearis</tp:taxon-name-part></tp:taxon-name></italic> sp. nov., slide No. YAH15402 <bold>22</bold><italic><tp:taxon-name><tp:taxon-name-part taxon-name-part-type="genus" reg="Meleonoma">M.</tp:taxon-name-part> <tp:taxon-name-part taxon-name-part-type="species" reg="rostellata">rostellata</tp:taxon-name-part></tp:taxon-name></italic> sp. nov., slide No. ZXJ18130 <bold>23</bold><italic><tp:taxon-name><tp:taxon-name-part taxon-name-part-type="genus" reg="Meleonoma">M.</tp:taxon-name-part> <tp:taxon-name-part taxon-name-part-type="species" reg="magnidentata">magnidentata</tp:taxon-name-part></tp:taxon-name></italic> sp. nov., slide No. LJ17530 <bold>24</bold><italic><tp:taxon-name><tp:taxon-name-part taxon-name-part-type="genus" reg="Meleonoma">M.</tp:taxon-name-part> <tp:taxon-name-part taxon-name-part-type="species" reg="bicuspidata">bicuspidata</tp:taxon-name-part></tp:taxon-name></italic> sp. nov., slide No. YAH15447 <bold>25</bold><italic><tp:taxon-name><tp:taxon-name-part taxon-name-part-type="genus" reg="Meleonoma">M.</tp:taxon-name-part> <tp:taxon-name-part taxon-name-part-type="species" reg="latiunca">latiunca</tp:taxon-name-part></tp:taxon-name></italic> sp. nov., slide No. ZXJ18430 <bold>26</bold><italic><tp:taxon-name><tp:taxon-name-part taxon-name-part-type="genus" reg="Meleonoma">M.</tp:taxon-name-part> <tp:taxon-name-part taxon-name-part-type="species" reg="pectinalis">pectinalis</tp:taxon-name-part></tp:taxon-name></italic> sp. nov., slide No. YAH15502 <bold>27</bold><italic><tp:taxon-name><tp:taxon-name-part taxon-name-part-type="genus" reg="Meleonoma">M.</tp:taxon-name-part> <tp:taxon-name-part taxon-name-part-type="species" reg="hainanensis">hainanensis</tp:taxon-name-part></tp:taxon-name></italic> sp. nov., slide No. YAH15508. All holotypes. Scale bars: 0.2 mm.</p></caption><graphic xmlns:xlink="http://www.w3.org/1999/xlink" xlink:href="zookeys-975-125-g005.jpg" position="float" orientation="portrait" xlink:type="simple" id="oo_462803.jpg"><uri content-type="original_file" xlink:type="simple">https://binary.pensoft.net/fig/462803</uri></graphic></fig><p><bold>Female</bold> unknown.</p></tp:treatment-sec><tp:treatment-sec sec-type="distribution" id="SECID0EMCBG"><title>Distribution.</title><p>Hainan (Mt. Diaoluo).</p></tp:treatment-sec><tp:treatment-sec sec-type="etymology" id="SECID0ERCBG"><title>Etymology.</title><p>The specific epithet is from the type locality, Hainan, China.</p></tp:treatment-sec><tp:treatment-sec><!--Section generated to contain objects referenced in tp:taxon-treatment.--><fig id="F4" position="float" orientation="portrait"><object-id xmlns:xlink="http://www.w3.org/1999/xlink" content-type="doi" xlink:type="simple">10.3897/zookeys.975.53289.figures4-11</object-id><object-id xmlns:xlink="http://www.w3.org/1999/xlink" content-type="arpha" xlink:type="simple">77203A71-3CF3-5524-9270-3821CD4C621E</object-id><label>Figures 4–11.</label><caption><p>Male adults of <italic><tp:taxon-name><tp:taxon-name-part taxon-name-part-type="genus" reg="Meleonoma">Meleonoma</tp:taxon-name-part></tp:taxon-name></italic> spp. <bold>4</bold><italic><tp:taxon-name><tp:taxon-name-part taxon-name-part-type="genus" reg="Meleonoma">M.</tp:taxon-name-part> <tp:taxon-name-part taxon-name-part-type="species" reg="apicicurvata">apicicurvata</tp:taxon-name-part></tp:taxon-name></italic> sp. nov. <bold>5</bold><italic><tp:taxon-name><tp:taxon-name-part taxon-name-part-type="genus" reg="Meleonoma">M.</tp:taxon-name-part> <tp:taxon-name-part taxon-name-part-type="species" reg="linearis">linearis</tp:taxon-name-part></tp:taxon-name></italic> sp. nov. <bold>6</bold><italic><tp:taxon-name><tp:taxon-name-part taxon-name-part-type="genus" reg="Meleonoma">M.</tp:taxon-name-part> <tp:taxon-name-part taxon-name-part-type="species" reg="rostellata">rostellata</tp:taxon-name-part></tp:taxon-name></italic> sp. nov. <bold>7</bold><italic><tp:taxon-name><tp:taxon-name-part taxon-name-part-type="genus" reg="Meleonoma">M.</tp:taxon-name-part> <tp:taxon-name-part taxon-name-part-type="species" reg="magnidentata">magnidentata</tp:taxon-name-part></tp:taxon-name></italic> sp. nov. <bold>8</bold><italic><tp:taxon-name><tp:taxon-name-part taxon-name-part-type="genus" reg="Meleonoma">M.</tp:taxon-name-part> <tp:taxon-name-part taxon-name-part-type="species" reg="bicuspidata">bicuspidata</tp:taxon-name-part></tp:taxon-name></italic> sp. nov. <bold>9</bold><italic><tp:taxon-name><tp:taxon-name-part taxon-name-part-type="genus" reg="Meleonoma">M.</tp:taxon-name-part> <tp:taxon-name-part taxon-name-part-type="species" reg="latiunca">latiunca</tp:taxon-name-part></tp:taxon-name></italic> sp. nov. <bold>10</bold><italic><tp:taxon-name><tp:taxon-name-part taxon-name-part-type="genus" reg="Meleonoma">M.</tp:taxon-name-part> <tp:taxon-name-part taxon-name-part-type="species" reg="pectinalis">pectinalis</tp:taxon-name-part></tp:taxon-name></italic> sp. nov. <bold>11</bold><italic><tp:taxon-name><tp:taxon-name-part taxon-name-part-type="genus" reg="Meleonoma">M.</tp:taxon-name-part> <tp:taxon-name-part taxon-name-part-type="species" reg="hainanensis">hainanensis</tp:taxon-name-part></tp:taxon-name></italic> sp. nov. All holotypes. Scale bars: 2.0 mm.</p></caption><graphic xmlns:xlink="http://www.w3.org/1999/xlink" xlink:href="zookeys-975-125-g004.jpg" position="float" orientation="portrait" xlink:type="simple" id="oo_462802.jpg"><uri content-type="original_file" xlink:type="simple">https://binary.pensoft.net/fig/462802</uri></graphic></fig></tp:treatment-sec></tp:taxon-treatment>
