# Supplementary material for: Genus Meleonoma Meyrick, 1914 (Lepidoptera, Autostichidae) from Hainan Island, China, with descriptions of sixteen new species
Source: Zookeys. 2020 Oct 12;975:125–57. doi: 10.3897/zookeys.975.53289 (PMC7572546; doi:10.3897/zookeys.975.53289)
Supplement: XML Treatment for Meleonoma ornithorrhyncha [file zookeys.975.53289-treatment9.xml]

<!DOCTYPE tp:taxon-treatment
  PUBLIC "-//TaxonX//DTD Taxonomic Treatment Publishing DTD v0 20100105//EN" "tax-treatment-NSO.dtd">
<tp:taxon-treatment xmlns:tp="http://www.plazi.org/taxpub"><tp:treatment-meta><kwd-group><label>Taxon classification</label><kwd><named-content xmlns:xlink="http://www.w3.org/1999/xlink" content-type="kingdom">Animalia</named-content></kwd><kwd><named-content xmlns:xlink="http://www.w3.org/1999/xlink" content-type="order">Lepidoptera</named-content></kwd><kwd><named-content xmlns:xlink="http://www.w3.org/1999/xlink" content-type="family">Cosmopterigidae</named-content></kwd></kwd-group><mixed-citation publication-type="journal"><person-group><name><surname>Zhu</surname><given-names>Xiaoju</given-names></name><name><surname>Cai</surname><given-names>Bo</given-names></name><name><surname>Wang</surname><given-names>Shuxia</given-names></name></person-group><article-title>Genus <italic><tp:taxon-name><tp:taxon-name-part taxon-name-part-type="genus" reg="Meleonoma">Meleonoma</tp:taxon-name-part></tp:taxon-name></italic> Meyrick, 1914 (<tp:taxon-name><tp:taxon-name-part taxon-name-part-type="order">Lepidoptera</tp:taxon-name-part></tp:taxon-name>, <tp:taxon-name><tp:taxon-name-part taxon-name-part-type="family">Autostichidae</tp:taxon-name-part></tp:taxon-name>) from Hainan Island, China, with descriptions of sixteen new species</article-title><source>Zookeys</source><day>12</day><month>10</month><year>2020</year><volume>975</volume><fpage>125</fpage><lpage>157</lpage><pub-id pub-id-type="doi">10.3897/zookeys.975.53289</pub-id></mixed-citation></tp:treatment-meta><tp:nomenclature><tp:taxon-name><object-id xmlns:xlink="http://www.w3.org/1999/xlink" content-type="arpha" xlink:type="simple">175CCC59-50FA-5084-92FA-749A3300F465</object-id>
              <tp:taxon-name-part taxon-name-part-type="genus" reg="Meleonoma">Meleonoma</tp:taxon-name-part>
              <tp:taxon-name-part taxon-name-part-type="species" reg="ornithorrhyncha">ornithorrhyncha</tp:taxon-name-part>
              <object-id xmlns:xlink="http://www.w3.org/1999/xlink" content-type="zoobank" xlink:type="simple">http://zoobank.org/89D979E4-ACBC-4B3A-9B97-93AF18FD019D</object-id>
            </tp:taxon-name><tp:taxon-authority>Wang</tp:taxon-authority><tp:taxon-status xmlns:xlink="http://www.w3.org/1999/xlink" xlink:type="simple">sp. nov.</tp:taxon-status><xref ref-type="fig" rid="F5">Figs 12</xref><xref ref-type="fig" rid="F7">, 28</xref><xref ref-type="fig" rid="F8">, 39</xref></tp:nomenclature><tp:treatment-sec sec-type="type material" id="SECID0ELEBG"><title>Type material.</title><p>China, Hainan: <bold><italic>Holotype</italic></bold> ♂, Tianchi (<named-content xmlns:xlink="http://www.w3.org/1999/xlink" content-type="dwc:verbatimCoordinates" xlink:type="simple"><named-content content-type="geo-json" specific-use="{&#34;type&#34;:&#34;Point&#34;,&#34;coordinates&#34;:[108.840000,18.740000]}" id="NCID0EXEBG" xlink:type="simple">18.74N, 108.84E</named-content></named-content>), Jianfengling, 1050 m, 30.IV.2013, leg. YH Sun et al., slide No. YAH15446. <bold><italic>Paratypes</italic></bold> (2♂1♀): 1♂1♀, 29‒30.IV.2013, other same data as holotype, slide No. ZXJ19027♀; 1♂, 770 m, Jianfengling, 30.V.2015, leg. PX Cong et al.</p></tp:treatment-sec><tp:treatment-sec sec-type="diagnosis" id="SECID0E6EBG"><title>Diagnosis.</title><p>The new species can be distinguished from its congeners by the distally dilated valva with a beak-shaped process ventroapically, the U-shaped juxta with large spine-shaped lateral lobes sharp at apex, and the sacculus fused with the valva, and by the entirely sclerotized ductus bursae, and the two large signa of the corpus bursae each with a strong spine medially.</p></tp:treatment-sec><tp:treatment-sec sec-type="description" id="SECID0EEFBG"><title>Description.</title><p>Adult (Fig. <xref ref-type="fig" rid="F5">12</xref>). Wingspan 10.0‒11.0 mm. Head with frons yellow; vertex blackish brown, with yellow scales laterally. Labial palpus yellow; first segment black on outer surface; second segment with dense blackish brown scales in basal 3/4 on outer surface, with a black ring apically; third segment with a black dot medially on dorsal surface, nearly 2/3 as long as second segment. Antenna yellow; flagellum ringed with blackish brown. Thorax blackish brown, yellow at base laterally; tegula blackish brown on basal half, yellow on distal half. Forewing elongate narrow, apex pointed; ground color blackish brown, with an irregular longitudinal yellow stripe from base to middle; costal margin with median yellow spot placed before middle, diffused to preceding stripe posteriorly, distal yellow spot large, irregular, mixed with blackish brown scales, placed beyond distal 1/3, extending to posterior angle of cell posteriorly, with a blackish brown dot at middle anteriorly; small yellow spots running from apex along termen, last spot extending to distal spot of costal margin; dorsum with small yellow spot near base and at end of fold respectively; plical spot black, at distal 1/3 of fold; fringe blackish brown, with a pale yellow basal line. Hindwing and fringe greyish black. Legs yellow, with exception on ventral surface: fore coxa black, femur black; femora of mid- and hindlegs with scattered black scales, tarsi black except yellow at apices of basal three tarsomeres; hind tarsus black, yellow at apex of each tarsomere; all tibiae black except yellow apically.</p><fig id="F5" position="float" orientation="portrait"><object-id xmlns:xlink="http://www.w3.org/1999/xlink" content-type="doi" xlink:type="simple">10.3897/zookeys.975.53289.figures12-19</object-id><object-id xmlns:xlink="http://www.w3.org/1999/xlink" content-type="arpha" xlink:type="simple">8F901160-5114-50C4-8320-EA2806867D29</object-id><label>Figures 12–19.</label><caption><p>Male adults of <italic><tp:taxon-name><tp:taxon-name-part taxon-name-part-type="genus" reg="Meleonoma">Meleonoma</tp:taxon-name-part></tp:taxon-name></italic> spp. <bold>12</bold><italic><tp:taxon-name><tp:taxon-name-part taxon-name-part-type="genus" reg="Meleonoma">M.</tp:taxon-name-part> <tp:taxon-name-part taxon-name-part-type="species" reg="ornithorrhyncha">ornithorrhyncha</tp:taxon-name-part></tp:taxon-name></italic> sp. nov. <bold>13</bold><italic><tp:taxon-name><tp:taxon-name-part taxon-name-part-type="genus" reg="Meleonoma">M.</tp:taxon-name-part> <tp:taxon-name-part taxon-name-part-type="species" reg="parilis">parilis</tp:taxon-name-part></tp:taxon-name></italic> sp. nov. <bold>14</bold><italic><tp:taxon-name><tp:taxon-name-part taxon-name-part-type="genus" reg="Meleonoma">M.</tp:taxon-name-part> <tp:taxon-name-part taxon-name-part-type="species" reg="quadritaeniata">quadritaeniata</tp:taxon-name-part></tp:taxon-name></italic> sp. nov. <bold>15</bold><italic><tp:taxon-name><tp:taxon-name-part taxon-name-part-type="genus" reg="Meleonoma">M.</tp:taxon-name-part> <tp:taxon-name-part taxon-name-part-type="species" reg="bidentata">bidentata</tp:taxon-name-part></tp:taxon-name></italic> sp. nov. <bold>16</bold><italic><tp:taxon-name><tp:taxon-name-part taxon-name-part-type="genus" reg="Meleonoma">M.</tp:taxon-name-part> <tp:taxon-name-part taxon-name-part-type="species" reg="apicirectangula">apicirectangula</tp:taxon-name-part></tp:taxon-name></italic> sp. nov. <bold>17</bold><italic><tp:taxon-name><tp:taxon-name-part taxon-name-part-type="genus" reg="Meleonoma">M.</tp:taxon-name-part> <tp:taxon-name-part taxon-name-part-type="species" reg="conica">conica</tp:taxon-name-part></tp:taxon-name></italic> sp. nov. <bold>18</bold><italic><tp:taxon-name><tp:taxon-name-part taxon-name-part-type="genus" reg="Meleonoma">M.</tp:taxon-name-part> <tp:taxon-name-part taxon-name-part-type="species" reg="puncticulata">puncticulata</tp:taxon-name-part></tp:taxon-name></italic> sp. nov. <bold>19</bold><italic><tp:taxon-name><tp:taxon-name-part taxon-name-part-type="genus" reg="Meleonoma">M.</tp:taxon-name-part> <tp:taxon-name-part taxon-name-part-type="species" reg="robustispina">robustispina</tp:taxon-name-part></tp:taxon-name></italic> sp. nov. All holotypes. Scale bars: 2.0 mm.</p></caption><graphic xmlns:xlink="http://www.w3.org/1999/xlink" xlink:href="zookeys-975-125-g006.jpg" position="float" orientation="portrait" xlink:type="simple" id="oo_462804.jpg"><uri content-type="original_file" xlink:type="simple">https://binary.pensoft.net/fig/462804</uri></graphic></fig><p><bold><italic>Male genitalia</italic></bold> (Fig. <xref ref-type="fig" rid="F7">28</xref>). Uncus slender, clavate, pointed at apex. Gnathos relatively wide, sclerotized laterally, just exceeding posterior margin of tegumen, invisible anteriorly. Tegumen uniform except lateral arm slightly narrowed anteriorly. Valva uniform from base to beyond distal 1/3, birdhead-shaped distally, rounded dorsoapically, with a beak-shaped process ventroapically; costa banded, slightly concave at distal 1/4; transtilla slender, clavate, joined by membrane medially. Sacculus irregularly quadrangular, fused with valva, boundary narrowly banded; ventral margin heavily sclerotized, forming a sclerotized band, convex medially, with dense short setae in distal half, with several denticles distally; apex straight, heavily sclerotized, dentate ventroapically. Saccus wide at base, narrowed to middle; distal half uniformly narrow, apex rounded; same length as uncus. Juxta broad U-shaped; lateral arm slender, heavily sclerotized, spine-shaped, sharp at apex. Phallus longer than valva, membranous in part distally; with a sub-quadrate sclerite bearing a short apical spine; cornutus long, spine-shaped, placed in vesica.</p><fig id="F7" position="float" orientation="portrait"><object-id xmlns:xlink="http://www.w3.org/1999/xlink" content-type="doi" xlink:type="simple">10.3897/zookeys.975.53289.figures28-35</object-id><object-id xmlns:xlink="http://www.w3.org/1999/xlink" content-type="arpha" xlink:type="simple">E2EA2B0D-CE0A-56DA-9583-BD4E761F2060</object-id><label>Figures 28–35.</label><caption><p>Male genitalia of <italic><tp:taxon-name><tp:taxon-name-part taxon-name-part-type="genus" reg="Meleonoma">Meleonoma</tp:taxon-name-part></tp:taxon-name></italic> spp. <bold>28</bold><italic><tp:taxon-name><tp:taxon-name-part taxon-name-part-type="genus" reg="Meleonoma">M.</tp:taxon-name-part> <tp:taxon-name-part taxon-name-part-type="species" reg="ornithorrhyncha">ornithorrhyncha</tp:taxon-name-part></tp:taxon-name></italic> sp. nov., slide No. YAH15446 <bold>29</bold><italic><tp:taxon-name><tp:taxon-name-part taxon-name-part-type="genus" reg="Meleonoma">M.</tp:taxon-name-part> <tp:taxon-name-part taxon-name-part-type="species" reg="parilis">parilis</tp:taxon-name-part></tp:taxon-name></italic> sp. nov., slide No. YAH15444 <bold>30</bold><italic><tp:taxon-name><tp:taxon-name-part taxon-name-part-type="genus" reg="Meleonoma">M.</tp:taxon-name-part> <tp:taxon-name-part taxon-name-part-type="species" reg="quadritaeniata">quadritaeniata</tp:taxon-name-part></tp:taxon-name></italic> sp. nov., slide No. YAH15450 <bold>31</bold><italic><tp:taxon-name><tp:taxon-name-part taxon-name-part-type="genus" reg="Meleonoma">M.</tp:taxon-name-part> <tp:taxon-name-part taxon-name-part-type="species" reg="bidentata">bidentata</tp:taxon-name-part></tp:taxon-name></italic> sp. nov., slide No. ZXJ18110 <bold>32</bold><italic><tp:taxon-name><tp:taxon-name-part taxon-name-part-type="genus" reg="Meleonoma">M.</tp:taxon-name-part> <tp:taxon-name-part taxon-name-part-type="species" reg="apicirectangula">apicirectangula</tp:taxon-name-part></tp:taxon-name></italic> sp. nov., LJ17529 <bold>33</bold><italic><tp:taxon-name><tp:taxon-name-part taxon-name-part-type="genus" reg="Meleonoma">M.</tp:taxon-name-part> <tp:taxon-name-part taxon-name-part-type="species" reg="conica">conica</tp:taxon-name-part></tp:taxon-name></italic> sp. nov., slide No. LJ17553 <bold>34</bold><italic><tp:taxon-name><tp:taxon-name-part taxon-name-part-type="genus" reg="Meleonoma">M.</tp:taxon-name-part> <tp:taxon-name-part taxon-name-part-type="species" reg="puncticulata">puncticulata</tp:taxon-name-part></tp:taxon-name></italic> sp. nov., slide No. YAH15063 <bold>35</bold><italic><tp:taxon-name><tp:taxon-name-part taxon-name-part-type="genus" reg="Meleonoma">M.</tp:taxon-name-part> <tp:taxon-name-part taxon-name-part-type="species" reg="robustispina">robustispina</tp:taxon-name-part></tp:taxon-name></italic> sp. nov., slide No. ZXJ19014. All holotypes. Scale bars: 0.2 mm.</p></caption><graphic xmlns:xlink="http://www.w3.org/1999/xlink" xlink:href="zookeys-975-125-g007.jpg" position="float" orientation="portrait" xlink:type="simple" id="oo_462805.jpg"><uri content-type="original_file" xlink:type="simple">https://binary.pensoft.net/fig/462805</uri></graphic></fig><p><bold><italic>Female genitalia</italic></bold> (Fig. <xref ref-type="fig" rid="F8">39</xref>). Papillae anales sub-quadrate, setose. Apophyses anteriores ca. 2/3 length of apophyses posteriores. Eighth sternal plate spiculate; posterior margin notched at middle, sparsely setose. Lamella antevaginalis concave medially on posterior margin, produced laterally. Antrum sub-trapezoidal, extended posterolaterally. Ductus bursae entirely sclerotized, shrunk laterally below antrum, slightly narrowed medially. Corpus bursae rounded, with rumples; with two large singa, each with a strong spine medially.</p></tp:treatment-sec><tp:treatment-sec sec-type="distribution" id="SECID0E3NBG"><title>Distribution.</title><p>Hainan (Jianfengling).</p></tp:treatment-sec><tp:treatment-sec sec-type="etymology" id="SECID0EBOBG"><title>Etymology.</title><p>The specific epithet is derived from the Latin <italic>ornithorrhynchus</italic> (adj., beak-like), referring to the distally birdhead-shaped valva with a beak-shaped process ventroapically.</p></tp:treatment-sec><tp:treatment-sec><!--Section generated to contain objects referenced in tp:taxon-treatment.--><fig id="F8" position="float" orientation="portrait"><object-id xmlns:xlink="http://www.w3.org/1999/xlink" content-type="doi" xlink:type="simple">10.3897/zookeys.975.53289.figures36-41</object-id><object-id xmlns:xlink="http://www.w3.org/1999/xlink" content-type="arpha" xlink:type="simple">CBC00757-7F44-523F-911C-F5A6B3880863</object-id><label>Figures 36–41.</label><caption><p>Female genitalia of <italic><tp:taxon-name><tp:taxon-name-part taxon-name-part-type="genus" reg="Meleonoma">Meleonoma</tp:taxon-name-part></tp:taxon-name></italic> spp. <bold>36</bold><italic><tp:taxon-name><tp:taxon-name-part taxon-name-part-type="genus" reg="Meleonoma">M.</tp:taxon-name-part> <tp:taxon-name-part taxon-name-part-type="species" reg="rostellata">rostellata</tp:taxon-name-part></tp:taxon-name></italic> sp. nov., slide No. ZXJ18410 <bold>37</bold><italic><tp:taxon-name><tp:taxon-name-part taxon-name-part-type="genus" reg="Meleonoma">M.</tp:taxon-name-part> <tp:taxon-name-part taxon-name-part-type="species" reg="magnidentata">magnidentata</tp:taxon-name-part></tp:taxon-name></italic> sp. nov., slide No. ZXJ18261 <bold>38</bold><italic><tp:taxon-name><tp:taxon-name-part taxon-name-part-type="genus" reg="Meleonoma">M.</tp:taxon-name-part> <tp:taxon-name-part taxon-name-part-type="species" reg="pectinalis">pectinalis</tp:taxon-name-part></tp:taxon-name></italic> sp. nov., slide No. YAH15095 <bold>39</bold><italic><tp:taxon-name><tp:taxon-name-part taxon-name-part-type="genus" reg="Meleonoma">M.</tp:taxon-name-part> <tp:taxon-name-part taxon-name-part-type="species" reg="ornithorrhyncha">ornithorrhyncha</tp:taxon-name-part></tp:taxon-name></italic> sp. nov., slide No. ZXJ19027 <bold>40</bold><italic><tp:taxon-name><tp:taxon-name-part taxon-name-part-type="genus" reg="Meleonoma">M.</tp:taxon-name-part> <tp:taxon-name-part taxon-name-part-type="species" reg="parilis">parilis</tp:taxon-name-part></tp:taxon-name></italic> sp. nov., slide No. YAH15503 <bold>41</bold><italic><tp:taxon-name><tp:taxon-name-part taxon-name-part-type="genus" reg="Meleonoma">M.</tp:taxon-name-part> <tp:taxon-name-part taxon-name-part-type="species" reg="bidentata">bidentata</tp:taxon-name-part></tp:taxon-name></italic> sp. nov., slide No. YAH15442. All paratypes. Scale bars: 0.2 mm (<bold>36, 38–41</bold>); 0.5 mm (<bold>37</bold>).</p></caption><graphic xmlns:xlink="http://www.w3.org/1999/xlink" xlink:href="zookeys-975-125-g008.jpg" position="float" orientation="portrait" xlink:type="simple" id="oo_462806.jpg"><uri content-type="original_file" xlink:type="simple">https://binary.pensoft.net/fig/462806</uri></graphic></fig></tp:treatment-sec></tp:taxon-treatment>
