# Supplementary material for: Genus Meleonoma Meyrick, 1914 (Lepidoptera, Autostichidae) from Hainan Island, China, with descriptions of sixteen new species
Source: Zookeys. 2020 Oct 12;975:125–57. doi: 10.3897/zookeys.975.53289 (PMC7572546; doi:10.3897/zookeys.975.53289)
Supplement: XML Treatment for Meleonoma parilis [file zookeys.975.53289-treatment10.xml]

<!DOCTYPE tp:taxon-treatment
  PUBLIC "-//TaxonX//DTD Taxonomic Treatment Publishing DTD v0 20100105//EN" "tax-treatment-NSO.dtd">
<tp:taxon-treatment xmlns:tp="http://www.plazi.org/taxpub"><tp:treatment-meta><kwd-group><label>Taxon classification</label><kwd><named-content xmlns:xlink="http://www.w3.org/1999/xlink" content-type="kingdom">Animalia</named-content></kwd><kwd><named-content xmlns:xlink="http://www.w3.org/1999/xlink" content-type="order">Lepidoptera</named-content></kwd><kwd><named-content xmlns:xlink="http://www.w3.org/1999/xlink" content-type="family">Cosmopterigidae</named-content></kwd></kwd-group><mixed-citation publication-type="journal"><person-group><name><surname>Zhu</surname><given-names>Xiaoju</given-names></name><name><surname>Cai</surname><given-names>Bo</given-names></name><name><surname>Wang</surname><given-names>Shuxia</given-names></name></person-group><article-title>Genus <italic><tp:taxon-name><tp:taxon-name-part taxon-name-part-type="genus" reg="Meleonoma">Meleonoma</tp:taxon-name-part></tp:taxon-name></italic> Meyrick, 1914 (<tp:taxon-name><tp:taxon-name-part taxon-name-part-type="order">Lepidoptera</tp:taxon-name-part></tp:taxon-name>, <tp:taxon-name><tp:taxon-name-part taxon-name-part-type="family">Autostichidae</tp:taxon-name-part></tp:taxon-name>) from Hainan Island, China, with descriptions of sixteen new species</article-title><source>Zookeys</source><day>12</day><month>10</month><year>2020</year><volume>975</volume><fpage>125</fpage><lpage>157</lpage><pub-id pub-id-type="doi">10.3897/zookeys.975.53289</pub-id></mixed-citation></tp:treatment-meta><tp:nomenclature><tp:taxon-name><object-id xmlns:xlink="http://www.w3.org/1999/xlink" content-type="arpha" xlink:type="simple">E5FC024C-E0BF-595F-A72B-AD4CDA86CA98</object-id>
              <tp:taxon-name-part taxon-name-part-type="genus" reg="Meleonoma">Meleonoma</tp:taxon-name-part>
              <tp:taxon-name-part taxon-name-part-type="species" reg="parilis">parilis</tp:taxon-name-part>
              <object-id xmlns:xlink="http://www.w3.org/1999/xlink" content-type="zoobank" xlink:type="simple">http://zoobank.org/41EE2EA6-DC40-4C7F-9390-0C3DC9A10A8A</object-id>
            </tp:taxon-name><tp:taxon-authority>Wang</tp:taxon-authority><tp:taxon-status xmlns:xlink="http://www.w3.org/1999/xlink" xlink:type="simple">sp. nov.</tp:taxon-status><xref ref-type="fig" rid="F5">Figs 13</xref><xref ref-type="fig" rid="F7">, 29</xref><xref ref-type="fig" rid="F8">, 40</xref></tp:nomenclature><tp:treatment-sec sec-type="type material" id="SECID0E5PBG"><title>Type material.</title><p>China, Hainan: <bold><italic>Holotype</italic></bold> ♂, Forest Park (<named-content xmlns:xlink="http://www.w3.org/1999/xlink" content-type="dwc:verbatimCoordinates" xlink:type="simple"><named-content content-type="geo-json" specific-use="{&#34;type&#34;:&#34;Point&#34;,&#34;coordinates&#34;:[109.730000,19.170000]}" id="NCID0EKQBG" xlink:type="simple">19.17N, 109.73E</named-content></named-content>), Mt. Limu, 607 m, 24.VII.2014, leg. PX Cong et al., slide No. YAH15444. <bold><italic>Paratypes</italic></bold> (49♂8♀): 2♂1♀, 23‒24.VII.2014, other same data as holotype, slide No. YAH15503♀; 1♀, Bawangling, 650 m, 7.IV.2008, leg. BB Hu &amp; HY Bai; 11♂4♀, Yinggezui, Yinggeling, 599 m, 27.VII‒1.VIII.2017, leg. X Bai et al.; 27♂1♀, Mt. Wuzhi, 738 m, 2‒3.III.2016, leg. QY Wang et al.; 1♂, Jianfengling, 940 m, 4.VI.2007, leg. ZW Zhang &amp; WC Li; 1♂1♀, Tianchi, Jianfengling, 790 m, 1.IV.2008, leg. BB Hu &amp; HY Bai; 1♂, Jianfengling, 1050 m, 27.IV.2014, leg. TT Liu et al.; 1♂, 15.VII.2015, 2♂, 5‒6.III.2016, Tianchi, Jianfengling, 787 m, QY Wang et al.; 3♂, Mingfenggu, Jianfengling, 954 m, 8‒9.VIII.2017, leg. X Bai et al.</p></tp:treatment-sec><tp:treatment-sec sec-type="diagnosis" id="SECID0ESQBG"><title>Diagnosis.</title><p>The new species can be distinguished from its congeners in the male genitalia by the straightly uniform uncus with a truncate apex. It is similar to <italic><tp:taxon-name><tp:taxon-name-part taxon-name-part-type="genus" reg="Meleonoma">M.</tp:taxon-name-part> <tp:taxon-name-part taxon-name-part-type="species" reg="quadritaeniata">quadritaeniata</tp:taxon-name-part></tp:taxon-name></italic> sp. nov. in the male genitalia, but can be separated from the latter by the sacculus lacking a ventroapical process, the elongate saccus longer than the uncus, and the phallus with a wide banded plate distally; in <italic><tp:taxon-name><tp:taxon-name-part taxon-name-part-type="genus" reg="Meleonoma">M.</tp:taxon-name-part> <tp:taxon-name-part taxon-name-part-type="species" reg="quadritaeniata">quadritaeniata</tp:taxon-name-part></tp:taxon-name></italic>, the sacculus has a spine-shaped ventroapical process, the small saccus is shorter than the uncus, and the phallus has four narrowly banded sclerites distally. It is similar to <italic><tp:taxon-name><tp:taxon-name-part taxon-name-part-type="genus" reg="Meleonoma">M.</tp:taxon-name-part> <tp:taxon-name-part taxon-name-part-type="species" reg="flavifasciana">flavifasciana</tp:taxon-name-part></tp:taxon-name></italic> Kitajima &amp; Sakamaki, 2019 in the female genitalia, but can be distinguished by the lamella antevaginalis convex medially on the anterior margin, and the corpus bursae without a signum; whereas the lamella antevaginalis is concave medially on the anterior margin, and the corpus bursae has a signum in <italic><tp:taxon-name><tp:taxon-name-part taxon-name-part-type="genus" reg="Meleonoma">M.</tp:taxon-name-part> <tp:taxon-name-part taxon-name-part-type="species" reg="flavifasciana">flavifasciana</tp:taxon-name-part></tp:taxon-name></italic> (<xref ref-type="bibr" rid="B3">Kitajima and Sakamaki 2019</xref>: 41, fig. 24).</p></tp:treatment-sec><tp:treatment-sec sec-type="description" id="SECID0EISBG"><title>Description.</title><p>Adult (Fig. <xref ref-type="fig" rid="F5">13</xref>). Wingspan 11.0‒12.0 mm. Head with frons blackish grey mixed with yellow scales; vertex blackish grey, yellow laterally. Labial palpus yellow; first and second segments mixed with dense blackish grey scales, with a black ring apically; third segment 2/3 length of second segment, blackish grey in basal 2/3. Antenna yellow; scape with scattered blackish grey scales; flagellum ringed with blackish grey. Thorax blackish grey, yellow laterally; tegula blackish grey basally, yellow distally. Forewing elongate-lanceolate, apex narrowly rounded; ground color orange-yellow; costal margin with four black spots: first one at base, rounded, extending to above fold posteriorly; second one horizontally narrow rectangular, from between basal 1/6 and 1/3 extending to above anterior margin of cell posteriorly; third one largest, parallelogram-shaped, from between 2/5 and distal 1/3 crossing anterior margin of cell posteriorly; fourth one small, at ca. distal 1/4, consisting of a few black scales; apex with a large black spot, diffused to costal margin and termen; tornal spot black, large, extending to posterior corner of cell; cell with a diffused black spot near base and a rectangular spot at ca. distal 1/3; plical spot black, large, at basal 2/3 of fold, diffused to discal spot anteriorly; dorsum greyish black along basal 2/3, forming a large stripe; fringe blackish grey, yellow basally. Hindwing and fringe deep grey, yellow basally. Legs orange-yellow, with exception on ventral surface: fore coxa blackish brown; tarsi of fore- and midlegs blackish brown, yellow at apices of basal two tarsomeres; hind tarsus blackish brown, yellow at apex of each tarsomere; all femora tinged with blackish brown scales, tibiae blackish brown, yellow apically.</p><p><bold><italic>Male genitalia</italic></bold> (Fig. <xref ref-type="fig" rid="F7">29</xref>). Uncus straight, uniform in width from near base to truncate apex. Gnathos sclerotized laterally, crossing anterior margin of tegumen, membranous anteriorly. Tegumen widened medially, concave anteriorly; lateral arm narrowed anteriorly, shorter than median width. Valva with basal half uniformly wide, widened from middle to apex, with a small setose pad at base; apex obtusely rounded, produced dorsoapically, with long setae; ventral margin heavily sclerotized, forming a wide band with a spine-shaped apical process ca. 2/5 length of uncus, directing downward, almost forming a right angle with ventral margin; costa widely banded, reaching pre-apex of valva; transtilla weakly sclerotized, indistinctly joined by membrane medially. Sacculus sub-rectangular, shorter than width, broadly overlapped ventrally; apex heavily sclerotized, with dense setae. Saccus wide at base, narrowed from base to rounded apex, slightly longer than uncus. Juxta slender, arched in C-shape. Phallus longer than valva, basal half uniformly wide, weakly sclerotized; distal half mostly membranous, with fine wrinkles; long and wide banded plate from before apex far exceeding apex, widened and truncate apically; cornuti being two large spines joined at base.</p><p><bold><italic>Female genitalia</italic></bold> (Fig. <xref ref-type="fig" rid="F8">40</xref>). Papillae anales sub-quadrate, setose. Apophyses posteriores approximately 3.0 × length of apophyses anteriores. Eighth sternal plate spiculate, emarginate at middle on posterior margin, with sparse setae, straight on anterior margin. Lamella antevaginalis U shaped; lateral arm widened laterally, forming two large fan-shaped plates, arched and serrate on inner margin, obliquely straight on outer margin, convex on anterior margin. Antrum quadrate. Ductus bursae membranous; ductus seminalis arising from ductus bursae, dilated basally. Corpus bursae almost as long as ductus bursae, rounded, densely spiculate; signum absent.</p><fig id="F8" position="float" orientation="portrait"><object-id xmlns:xlink="http://www.w3.org/1999/xlink" content-type="doi" xlink:type="simple">10.3897/zookeys.975.53289.figures36-41</object-id><object-id xmlns:xlink="http://www.w3.org/1999/xlink" content-type="arpha" xlink:type="simple">CBC00757-7F44-523F-911C-F5A6B3880863</object-id><label>Figures 36–41.</label><caption><p>Female genitalia of <italic><tp:taxon-name><tp:taxon-name-part taxon-name-part-type="genus" reg="Meleonoma">Meleonoma</tp:taxon-name-part></tp:taxon-name></italic> spp. <bold>36</bold><italic><tp:taxon-name><tp:taxon-name-part taxon-name-part-type="genus" reg="Meleonoma">M.</tp:taxon-name-part> <tp:taxon-name-part taxon-name-part-type="species" reg="rostellata">rostellata</tp:taxon-name-part></tp:taxon-name></italic> sp. nov., slide No. ZXJ18410 <bold>37</bold><italic><tp:taxon-name><tp:taxon-name-part taxon-name-part-type="genus" reg="Meleonoma">M.</tp:taxon-name-part> <tp:taxon-name-part taxon-name-part-type="species" reg="magnidentata">magnidentata</tp:taxon-name-part></tp:taxon-name></italic> sp. nov., slide No. ZXJ18261 <bold>38</bold><italic><tp:taxon-name><tp:taxon-name-part taxon-name-part-type="genus" reg="Meleonoma">M.</tp:taxon-name-part> <tp:taxon-name-part taxon-name-part-type="species" reg="pectinalis">pectinalis</tp:taxon-name-part></tp:taxon-name></italic> sp. nov., slide No. YAH15095 <bold>39</bold><italic><tp:taxon-name><tp:taxon-name-part taxon-name-part-type="genus" reg="Meleonoma">M.</tp:taxon-name-part> <tp:taxon-name-part taxon-name-part-type="species" reg="ornithorrhyncha">ornithorrhyncha</tp:taxon-name-part></tp:taxon-name></italic> sp. nov., slide No. ZXJ19027 <bold>40</bold><italic><tp:taxon-name><tp:taxon-name-part taxon-name-part-type="genus" reg="Meleonoma">M.</tp:taxon-name-part> <tp:taxon-name-part taxon-name-part-type="species" reg="parilis">parilis</tp:taxon-name-part></tp:taxon-name></italic> sp. nov., slide No. YAH15503 <bold>41</bold><italic><tp:taxon-name><tp:taxon-name-part taxon-name-part-type="genus" reg="Meleonoma">M.</tp:taxon-name-part> <tp:taxon-name-part taxon-name-part-type="species" reg="bidentata">bidentata</tp:taxon-name-part></tp:taxon-name></italic> sp. nov., slide No. YAH15442. All paratypes. Scale bars: 0.2 mm (<bold>36, 38–41</bold>); 0.5 mm (<bold>37</bold>).</p></caption><graphic xmlns:xlink="http://www.w3.org/1999/xlink" xlink:href="zookeys-975-125-g008.jpg" position="float" orientation="portrait" xlink:type="simple" id="oo_462806.jpg"><uri content-type="original_file" xlink:type="simple">https://binary.pensoft.net/fig/462806</uri></graphic></fig></tp:treatment-sec><tp:treatment-sec sec-type="distribution" id="SECID0EOWBG"><title>Distribution.</title><p>Hainan (Bawangling, Jianfengling, Mt. Limu, Mt. Wuzhi, Yinggeling).</p></tp:treatment-sec><tp:treatment-sec sec-type="etymology" id="SECID0ETWBG"><title>Etymology.</title><p>The specific epithet is derived from the Latin <italic><tp:taxon-name><tp:taxon-name-part taxon-name-part-type="genus" reg="Meleonoma"/><tp:taxon-name-part taxon-name-part-type="species" reg="parilis">parilis</tp:taxon-name-part></tp:taxon-name></italic> (adj., evenly wide), referring to the evenly wide uncus.</p></tp:treatment-sec><tp:treatment-sec><!--Section generated to contain objects referenced in tp:taxon-treatment.--><fig id="F5" position="float" orientation="portrait"><object-id xmlns:xlink="http://www.w3.org/1999/xlink" content-type="doi" xlink:type="simple">10.3897/zookeys.975.53289.figures12-19</object-id><object-id xmlns:xlink="http://www.w3.org/1999/xlink" content-type="arpha" xlink:type="simple">8F901160-5114-50C4-8320-EA2806867D29</object-id><label>Figures 12–19.</label><caption><p>Male adults of <italic><tp:taxon-name><tp:taxon-name-part taxon-name-part-type="genus" reg="Meleonoma">Meleonoma</tp:taxon-name-part></tp:taxon-name></italic> spp. <bold>12</bold><italic><tp:taxon-name><tp:taxon-name-part taxon-name-part-type="genus" reg="Meleonoma">M.</tp:taxon-name-part> <tp:taxon-name-part taxon-name-part-type="species" reg="ornithorrhyncha">ornithorrhyncha</tp:taxon-name-part></tp:taxon-name></italic> sp. nov. <bold>13</bold><italic><tp:taxon-name><tp:taxon-name-part taxon-name-part-type="genus" reg="Meleonoma">M.</tp:taxon-name-part> <tp:taxon-name-part taxon-name-part-type="species" reg="parilis">parilis</tp:taxon-name-part></tp:taxon-name></italic> sp. nov. <bold>14</bold><italic><tp:taxon-name><tp:taxon-name-part taxon-name-part-type="genus" reg="Meleonoma">M.</tp:taxon-name-part> <tp:taxon-name-part taxon-name-part-type="species" reg="quadritaeniata">quadritaeniata</tp:taxon-name-part></tp:taxon-name></italic> sp. nov. <bold>15</bold><italic><tp:taxon-name><tp:taxon-name-part taxon-name-part-type="genus" reg="Meleonoma">M.</tp:taxon-name-part> <tp:taxon-name-part taxon-name-part-type="species" reg="bidentata">bidentata</tp:taxon-name-part></tp:taxon-name></italic> sp. nov. <bold>16</bold><italic><tp:taxon-name><tp:taxon-name-part taxon-name-part-type="genus" reg="Meleonoma">M.</tp:taxon-name-part> <tp:taxon-name-part taxon-name-part-type="species" reg="apicirectangula">apicirectangula</tp:taxon-name-part></tp:taxon-name></italic> sp. nov. <bold>17</bold><italic><tp:taxon-name><tp:taxon-name-part taxon-name-part-type="genus" reg="Meleonoma">M.</tp:taxon-name-part> <tp:taxon-name-part taxon-name-part-type="species" reg="conica">conica</tp:taxon-name-part></tp:taxon-name></italic> sp. nov. <bold>18</bold><italic><tp:taxon-name><tp:taxon-name-part taxon-name-part-type="genus" reg="Meleonoma">M.</tp:taxon-name-part> <tp:taxon-name-part taxon-name-part-type="species" reg="puncticulata">puncticulata</tp:taxon-name-part></tp:taxon-name></italic> sp. nov. <bold>19</bold><italic><tp:taxon-name><tp:taxon-name-part taxon-name-part-type="genus" reg="Meleonoma">M.</tp:taxon-name-part> <tp:taxon-name-part taxon-name-part-type="species" reg="robustispina">robustispina</tp:taxon-name-part></tp:taxon-name></italic> sp. nov. All holotypes. Scale bars: 2.0 mm.</p></caption><graphic xmlns:xlink="http://www.w3.org/1999/xlink" xlink:href="zookeys-975-125-g006.jpg" position="float" orientation="portrait" xlink:type="simple" id="oo_462804.jpg"><uri content-type="original_file" xlink:type="simple">https://binary.pensoft.net/fig/462804</uri></graphic></fig><fig id="F7" position="float" orientation="portrait"><object-id xmlns:xlink="http://www.w3.org/1999/xlink" content-type="doi" xlink:type="simple">10.3897/zookeys.975.53289.figures28-35</object-id><object-id xmlns:xlink="http://www.w3.org/1999/xlink" content-type="arpha" xlink:type="simple">E2EA2B0D-CE0A-56DA-9583-BD4E761F2060</object-id><label>Figures 28–35.</label><caption><p>Male genitalia of <italic><tp:taxon-name><tp:taxon-name-part taxon-name-part-type="genus" reg="Meleonoma">Meleonoma</tp:taxon-name-part></tp:taxon-name></italic> spp. <bold>28</bold><italic><tp:taxon-name><tp:taxon-name-part taxon-name-part-type="genus" reg="Meleonoma">M.</tp:taxon-name-part> <tp:taxon-name-part taxon-name-part-type="species" reg="ornithorrhyncha">ornithorrhyncha</tp:taxon-name-part></tp:taxon-name></italic> sp. nov., slide No. YAH15446 <bold>29</bold><italic><tp:taxon-name><tp:taxon-name-part taxon-name-part-type="genus" reg="Meleonoma">M.</tp:taxon-name-part> <tp:taxon-name-part taxon-name-part-type="species" reg="parilis">parilis</tp:taxon-name-part></tp:taxon-name></italic> sp. nov., slide No. YAH15444 <bold>30</bold><italic><tp:taxon-name><tp:taxon-name-part taxon-name-part-type="genus" reg="Meleonoma">M.</tp:taxon-name-part> <tp:taxon-name-part taxon-name-part-type="species" reg="quadritaeniata">quadritaeniata</tp:taxon-name-part></tp:taxon-name></italic> sp. nov., slide No. YAH15450 <bold>31</bold><italic><tp:taxon-name><tp:taxon-name-part taxon-name-part-type="genus" reg="Meleonoma">M.</tp:taxon-name-part> <tp:taxon-name-part taxon-name-part-type="species" reg="bidentata">bidentata</tp:taxon-name-part></tp:taxon-name></italic> sp. nov., slide No. ZXJ18110 <bold>32</bold><italic><tp:taxon-name><tp:taxon-name-part taxon-name-part-type="genus" reg="Meleonoma">M.</tp:taxon-name-part> <tp:taxon-name-part taxon-name-part-type="species" reg="apicirectangula">apicirectangula</tp:taxon-name-part></tp:taxon-name></italic> sp. nov., LJ17529 <bold>33</bold><italic><tp:taxon-name><tp:taxon-name-part taxon-name-part-type="genus" reg="Meleonoma">M.</tp:taxon-name-part> <tp:taxon-name-part taxon-name-part-type="species" reg="conica">conica</tp:taxon-name-part></tp:taxon-name></italic> sp. nov., slide No. LJ17553 <bold>34</bold><italic><tp:taxon-name><tp:taxon-name-part taxon-name-part-type="genus" reg="Meleonoma">M.</tp:taxon-name-part> <tp:taxon-name-part taxon-name-part-type="species" reg="puncticulata">puncticulata</tp:taxon-name-part></tp:taxon-name></italic> sp. nov., slide No. YAH15063 <bold>35</bold><italic><tp:taxon-name><tp:taxon-name-part taxon-name-part-type="genus" reg="Meleonoma">M.</tp:taxon-name-part> <tp:taxon-name-part taxon-name-part-type="species" reg="robustispina">robustispina</tp:taxon-name-part></tp:taxon-name></italic> sp. nov., slide No. ZXJ19014. All holotypes. Scale bars: 0.2 mm.</p></caption><graphic xmlns:xlink="http://www.w3.org/1999/xlink" xlink:href="zookeys-975-125-g007.jpg" position="float" orientation="portrait" xlink:type="simple" id="oo_462805.jpg"><uri content-type="original_file" xlink:type="simple">https://binary.pensoft.net/fig/462805</uri></graphic></fig></tp:treatment-sec><ref-list><ref id="B3"><mixed-citation xmlns:xlink="http://www.w3.org/1999/xlink" xlink:type="simple"><person-group><name name-style="western"><surname>Kitajima</surname><given-names>Y</given-names></name><name name-style="western"><surname>Sakamaki</surname><given-names>Y</given-names></name></person-group> (<year>2019</year>) <article-title>Three new species of the genus <italic><tp:taxon-name><tp:taxon-name-part taxon-name-part-type="genus">Meleonoma</tp:taxon-name-part></tp:taxon-name></italic> Meyrick (<tp:taxon-name><tp:taxon-name-part taxon-name-part-type="order">Lepidoptera</tp:taxon-name-part></tp:taxon-name>: <tp:taxon-name><tp:taxon-name-part taxon-name-part-type="family">Oecophoridae</tp:taxon-name-part></tp:taxon-name>) from Japan.</article-title><source><tp:taxon-name><tp:taxon-name-part taxon-name-part-type="order">Lepidoptera</tp:taxon-name-part></tp:taxon-name> Science</source><volume>70</volume>(<issue>2</issue>): <fpage>33</fpage>–<lpage>46</lpage>.</mixed-citation></ref></ref-list></tp:taxon-treatment>
