# Supplementary material for: Genus Meleonoma Meyrick, 1914 (Lepidoptera, Autostichidae) from Hainan Island, China, with descriptions of sixteen new species
Source: Zookeys. 2020 Oct 12;975:125–57. doi: 10.3897/zookeys.975.53289 (PMC7572546; doi:10.3897/zookeys.975.53289)
Supplement: XML Treatment for Meleonoma quadritaeniata [file zookeys.975.53289-treatment11.xml]

<!DOCTYPE tp:taxon-treatment
  PUBLIC "-//TaxonX//DTD Taxonomic Treatment Publishing DTD v0 20100105//EN" "tax-treatment-NSO.dtd">
<tp:taxon-treatment xmlns:tp="http://www.plazi.org/taxpub"><tp:treatment-meta><kwd-group><label>Taxon classification</label><kwd><named-content xmlns:xlink="http://www.w3.org/1999/xlink" content-type="kingdom">Animalia</named-content></kwd><kwd><named-content xmlns:xlink="http://www.w3.org/1999/xlink" content-type="order">Lepidoptera</named-content></kwd><kwd><named-content xmlns:xlink="http://www.w3.org/1999/xlink" content-type="family">Cosmopterigidae</named-content></kwd></kwd-group><mixed-citation publication-type="journal"><person-group><name><surname>Zhu</surname><given-names>Xiaoju</given-names></name><name><surname>Cai</surname><given-names>Bo</given-names></name><name><surname>Wang</surname><given-names>Shuxia</given-names></name></person-group><article-title>Genus <italic><tp:taxon-name><tp:taxon-name-part taxon-name-part-type="genus" reg="Meleonoma">Meleonoma</tp:taxon-name-part></tp:taxon-name></italic> Meyrick, 1914 (<tp:taxon-name><tp:taxon-name-part taxon-name-part-type="order">Lepidoptera</tp:taxon-name-part></tp:taxon-name>, <tp:taxon-name><tp:taxon-name-part taxon-name-part-type="family">Autostichidae</tp:taxon-name-part></tp:taxon-name>) from Hainan Island, China, with descriptions of sixteen new species</article-title><source>Zookeys</source><day>12</day><month>10</month><year>2020</year><volume>975</volume><fpage>125</fpage><lpage>157</lpage><pub-id pub-id-type="doi">10.3897/zookeys.975.53289</pub-id></mixed-citation></tp:treatment-meta><tp:nomenclature><tp:taxon-name><object-id xmlns:xlink="http://www.w3.org/1999/xlink" content-type="arpha" xlink:type="simple">04C50C57-C70F-56B1-9E72-4BBDEBC98C81</object-id>
              <tp:taxon-name-part taxon-name-part-type="genus" reg="Meleonoma">Meleonoma</tp:taxon-name-part>
              <tp:taxon-name-part taxon-name-part-type="species" reg="quadritaeniata">quadritaeniata</tp:taxon-name-part>
              <object-id xmlns:xlink="http://www.w3.org/1999/xlink" content-type="zoobank" xlink:type="simple">http://zoobank.org/846A642E-69B2-4D88-BF6F-927BBEAD770C</object-id>
            </tp:taxon-name><tp:taxon-authority>Wang</tp:taxon-authority><tp:taxon-status xmlns:xlink="http://www.w3.org/1999/xlink" xlink:type="simple">sp. nov.</tp:taxon-status><xref ref-type="fig" rid="F5">Figs 14</xref><xref ref-type="fig" rid="F7">, 30</xref></tp:nomenclature><tp:treatment-sec sec-type="type material" id="SECID0EUYBG"><title>Type material.</title><p>China, Hainan: <bold><italic>Holotype</italic></bold> ♂, Mt. Wuzhi (<named-content xmlns:xlink="http://www.w3.org/1999/xlink" content-type="dwc:verbatimCoordinates" xlink:type="simple"><named-content content-type="geo-json" specific-use="{&#34;type&#34;:&#34;Point&#34;,&#34;coordinates&#34;:[109.680000,18.910000]}" id="NCID0EAZBG" xlink:type="simple">18.91N, 109.68E</named-content></named-content>), 710 m, 21.IV.2014, leg. TT Liu et al., slide No. YAH15450. <bold><italic>Paratypes</italic></bold>: 2♂, Mt. Wuzhi, 740 m, 12‒14.IV.2009, leg. Q Jin &amp; BB Hu.</p></tp:treatment-sec><tp:treatment-sec sec-type="diagnosis" id="SECID0EIZBG"><title>Diagnosis.</title><p>The new species can be distinguished from its congeners by the phallus with four narrowly band-shaped sclerites in distal 1/3. It is similar to <italic><tp:taxon-name><tp:taxon-name-part taxon-name-part-type="genus" reg="Meleonoma">M.</tp:taxon-name-part> <tp:taxon-name-part taxon-name-part-type="species" reg="parilis">parilis</tp:taxon-name-part></tp:taxon-name></italic> sp. nov., and the differences between them can be found in the diagnosis of the preceding species.</p></tp:treatment-sec><tp:treatment-sec sec-type="description" id="SECID0EZZBG"><title>Description.</title><p>Adult (Fig. <xref ref-type="fig" rid="F5">14</xref>). Wingspan 10.0‒11.0 mm. Head orange, frons with blackish brown scales, vertex with scales tipped blackish brown. Labial palpus orange; first and second segments with black scales on outer surface; second segment with a black ring apically; third segment tinged with brown scales, nearly 2/3 length of second segment. Antenna yellow; scape black on basal half dorsally; flagellum ringed with blackish brown on dorsal surface. Thorax black medially, yellow laterally; tegula black basally, yellow distally. Forewing orange-yellow; costal margin with four black spots: first spot at base, sub-rectangular, extending to fold posteriorly; second spot from beyond basal 1/4 diffused and narrowed to middle of cell posteriorly; third spot from basal 1/3 widened to before distal 1/3; fourth spot small, placed at distal 1/5, consisting of several black scales; apex with a large diffused black spot, anteriorly diffused to costal margin; cell with a diffused black spot at middle and a rectangular black spot at distal 1/3, the latter below third costal spot; plical spot at middle of fold, diffused to second costal spot; tornal spot large, equally sized with apical spot; dorsum with black spot at base and before middle respectively; fringe greyish blackish except yellow basally. Hindwing and fringe blackish grey. Legs yellow, with exception on ventral surface: fore- and midlegs scattered with dense black scales, tibiae of fore- and midlegs yellow apically, tarsi of fore- and midlegs yellow at apices of basal two tarsomeres, hindleg whitish yellow mixed with black scales.</p><p><bold><italic>Male genitalia</italic></bold> (Fig. <xref ref-type="fig" rid="F7">30</xref>). Uncus extremely long and slender, slightly wide at base, pointed at apex. Gnathos sclerotized laterally, just exceeding posterior margin of tegumen, invisible anteriorly. Tegumen uniformly wide medially; lateral arm narrowed anteriorly. Valva wide at base, narrowed to middle, widened from middle to apex; apex obliquely obtuse, produced dorsoapically, with dense fine setae; ventral margin heavily sclerotized, forming a wide band, concave near base, produced to a strong spine directing exceeding apex of valva apically; costa wide basally, narrowed to middle, projected triangularly near base; transtilla short and stout. Sacculus sub-quadrate, dorsal margin heavily sclerotized, sinuate; ventral margin heavily sclerotized, forming a wide band with a strong spine-shaped apical process; apex heavily sclerotized, truncate, with a large tooth dorsoapically. Vinculum extended anteriorly, forming a small saccus. Juxta slightly arched. Phallus nearly as long as valva; basal 3/5 sclerotized, tubular; distal 2/5 membranous, with four narrowly banded sclerites pointed apically.</p><p><bold>Female</bold> unknown.</p></tp:treatment-sec><tp:treatment-sec sec-type="distribution" id="SECID0ES1BG"><title>Distribution.</title><p>Hainan (Mt. Wuzhi).</p></tp:treatment-sec><tp:treatment-sec sec-type="etymology" id="SECID0EX1BG"><title>Etymology.</title><p>The specific epithet is derived from the Latin <italic>quadri</italic>- (of four) and <italic>taeniatus</italic> (adj., banded), referring to the four banded plates of the phallus.</p></tp:treatment-sec><tp:treatment-sec><!--Section generated to contain objects referenced in tp:taxon-treatment.--><fig id="F5" position="float" orientation="portrait"><object-id xmlns:xlink="http://www.w3.org/1999/xlink" content-type="doi" xlink:type="simple">10.3897/zookeys.975.53289.figures12-19</object-id><object-id xmlns:xlink="http://www.w3.org/1999/xlink" content-type="arpha" xlink:type="simple">8F901160-5114-50C4-8320-EA2806867D29</object-id><label>Figures 12–19.</label><caption><p>Male adults of <italic><tp:taxon-name><tp:taxon-name-part taxon-name-part-type="genus" reg="Meleonoma">Meleonoma</tp:taxon-name-part></tp:taxon-name></italic> spp. <bold>12</bold><italic><tp:taxon-name><tp:taxon-name-part taxon-name-part-type="genus" reg="Meleonoma">M.</tp:taxon-name-part> <tp:taxon-name-part taxon-name-part-type="species" reg="ornithorrhyncha">ornithorrhyncha</tp:taxon-name-part></tp:taxon-name></italic> sp. nov. <bold>13</bold><italic><tp:taxon-name><tp:taxon-name-part taxon-name-part-type="genus" reg="Meleonoma">M.</tp:taxon-name-part> <tp:taxon-name-part taxon-name-part-type="species" reg="parilis">parilis</tp:taxon-name-part></tp:taxon-name></italic> sp. nov. <bold>14</bold><italic><tp:taxon-name><tp:taxon-name-part taxon-name-part-type="genus" reg="Meleonoma">M.</tp:taxon-name-part> <tp:taxon-name-part taxon-name-part-type="species" reg="quadritaeniata">quadritaeniata</tp:taxon-name-part></tp:taxon-name></italic> sp. nov. <bold>15</bold><italic><tp:taxon-name><tp:taxon-name-part taxon-name-part-type="genus" reg="Meleonoma">M.</tp:taxon-name-part> <tp:taxon-name-part taxon-name-part-type="species" reg="bidentata">bidentata</tp:taxon-name-part></tp:taxon-name></italic> sp. nov. <bold>16</bold><italic><tp:taxon-name><tp:taxon-name-part taxon-name-part-type="genus" reg="Meleonoma">M.</tp:taxon-name-part> <tp:taxon-name-part taxon-name-part-type="species" reg="apicirectangula">apicirectangula</tp:taxon-name-part></tp:taxon-name></italic> sp. nov. <bold>17</bold><italic><tp:taxon-name><tp:taxon-name-part taxon-name-part-type="genus" reg="Meleonoma">M.</tp:taxon-name-part> <tp:taxon-name-part taxon-name-part-type="species" reg="conica">conica</tp:taxon-name-part></tp:taxon-name></italic> sp. nov. <bold>18</bold><italic><tp:taxon-name><tp:taxon-name-part taxon-name-part-type="genus" reg="Meleonoma">M.</tp:taxon-name-part> <tp:taxon-name-part taxon-name-part-type="species" reg="puncticulata">puncticulata</tp:taxon-name-part></tp:taxon-name></italic> sp. nov. <bold>19</bold><italic><tp:taxon-name><tp:taxon-name-part taxon-name-part-type="genus" reg="Meleonoma">M.</tp:taxon-name-part> <tp:taxon-name-part taxon-name-part-type="species" reg="robustispina">robustispina</tp:taxon-name-part></tp:taxon-name></italic> sp. nov. All holotypes. Scale bars: 2.0 mm.</p></caption><graphic xmlns:xlink="http://www.w3.org/1999/xlink" xlink:href="zookeys-975-125-g006.jpg" position="float" orientation="portrait" xlink:type="simple" id="oo_462804.jpg"><uri content-type="original_file" xlink:type="simple">https://binary.pensoft.net/fig/462804</uri></graphic></fig><fig id="F7" position="float" orientation="portrait"><object-id xmlns:xlink="http://www.w3.org/1999/xlink" content-type="doi" xlink:type="simple">10.3897/zookeys.975.53289.figures28-35</object-id><object-id xmlns:xlink="http://www.w3.org/1999/xlink" content-type="arpha" xlink:type="simple">E2EA2B0D-CE0A-56DA-9583-BD4E761F2060</object-id><label>Figures 28–35.</label><caption><p>Male genitalia of <italic><tp:taxon-name><tp:taxon-name-part taxon-name-part-type="genus" reg="Meleonoma">Meleonoma</tp:taxon-name-part></tp:taxon-name></italic> spp. <bold>28</bold><italic><tp:taxon-name><tp:taxon-name-part taxon-name-part-type="genus" reg="Meleonoma">M.</tp:taxon-name-part> <tp:taxon-name-part taxon-name-part-type="species" reg="ornithorrhyncha">ornithorrhyncha</tp:taxon-name-part></tp:taxon-name></italic> sp. nov., slide No. YAH15446 <bold>29</bold><italic><tp:taxon-name><tp:taxon-name-part taxon-name-part-type="genus" reg="Meleonoma">M.</tp:taxon-name-part> <tp:taxon-name-part taxon-name-part-type="species" reg="parilis">parilis</tp:taxon-name-part></tp:taxon-name></italic> sp. nov., slide No. YAH15444 <bold>30</bold><italic><tp:taxon-name><tp:taxon-name-part taxon-name-part-type="genus" reg="Meleonoma">M.</tp:taxon-name-part> <tp:taxon-name-part taxon-name-part-type="species" reg="quadritaeniata">quadritaeniata</tp:taxon-name-part></tp:taxon-name></italic> sp. nov., slide No. YAH15450 <bold>31</bold><italic><tp:taxon-name><tp:taxon-name-part taxon-name-part-type="genus" reg="Meleonoma">M.</tp:taxon-name-part> <tp:taxon-name-part taxon-name-part-type="species" reg="bidentata">bidentata</tp:taxon-name-part></tp:taxon-name></italic> sp. nov., slide No. ZXJ18110 <bold>32</bold><italic><tp:taxon-name><tp:taxon-name-part taxon-name-part-type="genus" reg="Meleonoma">M.</tp:taxon-name-part> <tp:taxon-name-part taxon-name-part-type="species" reg="apicirectangula">apicirectangula</tp:taxon-name-part></tp:taxon-name></italic> sp. nov., LJ17529 <bold>33</bold><italic><tp:taxon-name><tp:taxon-name-part taxon-name-part-type="genus" reg="Meleonoma">M.</tp:taxon-name-part> <tp:taxon-name-part taxon-name-part-type="species" reg="conica">conica</tp:taxon-name-part></tp:taxon-name></italic> sp. nov., slide No. LJ17553 <bold>34</bold><italic><tp:taxon-name><tp:taxon-name-part taxon-name-part-type="genus" reg="Meleonoma">M.</tp:taxon-name-part> <tp:taxon-name-part taxon-name-part-type="species" reg="puncticulata">puncticulata</tp:taxon-name-part></tp:taxon-name></italic> sp. nov., slide No. YAH15063 <bold>35</bold><italic><tp:taxon-name><tp:taxon-name-part taxon-name-part-type="genus" reg="Meleonoma">M.</tp:taxon-name-part> <tp:taxon-name-part taxon-name-part-type="species" reg="robustispina">robustispina</tp:taxon-name-part></tp:taxon-name></italic> sp. nov., slide No. ZXJ19014. All holotypes. Scale bars: 0.2 mm.</p></caption><graphic xmlns:xlink="http://www.w3.org/1999/xlink" xlink:href="zookeys-975-125-g007.jpg" position="float" orientation="portrait" xlink:type="simple" id="oo_462805.jpg"><uri content-type="original_file" xlink:type="simple">https://binary.pensoft.net/fig/462805</uri></graphic></fig></tp:treatment-sec></tp:taxon-treatment>
