# Supplementary material for: Genus Meleonoma Meyrick, 1914 (Lepidoptera, Autostichidae) from Hainan Island, China, with descriptions of sixteen new species
Source: Zookeys. 2020 Oct 12;975:125–57. doi: 10.3897/zookeys.975.53289 (PMC7572546; doi:10.3897/zookeys.975.53289)
Supplement: XML Treatment for Meleonoma apicirectangula [file zookeys.975.53289-treatment13.xml]

<!DOCTYPE tp:taxon-treatment
  PUBLIC "-//TaxonX//DTD Taxonomic Treatment Publishing DTD v0 20100105//EN" "tax-treatment-NSO.dtd">
<tp:taxon-treatment xmlns:tp="http://www.plazi.org/taxpub"><tp:treatment-meta><kwd-group><label>Taxon classification</label><kwd><named-content xmlns:xlink="http://www.w3.org/1999/xlink" content-type="kingdom">Animalia</named-content></kwd><kwd><named-content xmlns:xlink="http://www.w3.org/1999/xlink" content-type="order">Lepidoptera</named-content></kwd><kwd><named-content xmlns:xlink="http://www.w3.org/1999/xlink" content-type="family">Cosmopterigidae</named-content></kwd></kwd-group><mixed-citation publication-type="journal"><person-group><name><surname>Zhu</surname><given-names>Xiaoju</given-names></name><name><surname>Cai</surname><given-names>Bo</given-names></name><name><surname>Wang</surname><given-names>Shuxia</given-names></name></person-group><article-title>Genus <italic><tp:taxon-name><tp:taxon-name-part taxon-name-part-type="genus" reg="Meleonoma">Meleonoma</tp:taxon-name-part></tp:taxon-name></italic> Meyrick, 1914 (<tp:taxon-name><tp:taxon-name-part taxon-name-part-type="order">Lepidoptera</tp:taxon-name-part></tp:taxon-name>, <tp:taxon-name><tp:taxon-name-part taxon-name-part-type="family">Autostichidae</tp:taxon-name-part></tp:taxon-name>) from Hainan Island, China, with descriptions of sixteen new species</article-title><source>Zookeys</source><day>12</day><month>10</month><year>2020</year><volume>975</volume><fpage>125</fpage><lpage>157</lpage><pub-id pub-id-type="doi">10.3897/zookeys.975.53289</pub-id></mixed-citation></tp:treatment-meta><tp:nomenclature><tp:taxon-name><object-id xmlns:xlink="http://www.w3.org/1999/xlink" content-type="arpha" xlink:type="simple">E7F0F831-8886-52B8-B7BF-9FACEB178AE6</object-id>
              <tp:taxon-name-part taxon-name-part-type="genus" reg="Meleonoma">Meleonoma</tp:taxon-name-part>
              <tp:taxon-name-part taxon-name-part-type="species" reg="apicirectangula">apicirectangula</tp:taxon-name-part>
              <object-id xmlns:xlink="http://www.w3.org/1999/xlink" content-type="zoobank" xlink:type="simple">http://zoobank.org/293594B3-C2B2-4922-8899-29F7EF4811E3</object-id>
            </tp:taxon-name><tp:taxon-authority>Wang</tp:taxon-authority><tp:taxon-status xmlns:xlink="http://www.w3.org/1999/xlink" xlink:type="simple">sp. nov.</tp:taxon-status><xref ref-type="fig" rid="F5">Figs 16</xref><xref ref-type="fig" rid="F7">, 32</xref></tp:nomenclature><tp:treatment-sec sec-type="type material" id="SECID0E3AAI"><title>Type material.</title><p>China, Hainan: <bold><italic>Holotype</italic></bold> ♂, Bawangling (<named-content xmlns:xlink="http://www.w3.org/1999/xlink" content-type="dwc:verbatimCoordinates" xlink:type="simple"><named-content content-type="geo-json" specific-use="{&#34;type&#34;:&#34;Point&#34;,&#34;coordinates&#34;:[109.030000,19.070000]}" id="NCID0EIBAI" xlink:type="simple">19.07N, 109.03E</named-content></named-content>), 650 m, 7.IV.2008, leg. BB Hu &amp; HY Bai, slide No. LJ17529. <bold><italic>Paratypes</italic></bold> (3♂): 1♂, Bawangling, 1000 m, 9.IV.2008, leg. BB Hu &amp; HY Bai; 1♂, Hongxin, Yuanmen, Baisha, 430 m, 16.IV.2014, leg. TT Liu et al.; 1♂, Mt. Wuzhi, 738 m, 2.XI.2016, leg. X Bai et al.</p></tp:treatment-sec><tp:treatment-sec sec-type="diagnosis" id="SECID0EQBAI"><title>Diagnosis.</title><p>The new species is similar to <italic><tp:taxon-name><tp:taxon-name-part taxon-name-part-type="genus" reg="Meleonoma">M.</tp:taxon-name-part> <tp:taxon-name-part taxon-name-part-type="species" reg="neargometra">neargometra</tp:taxon-name-part></tp:taxon-name></italic> (Wang, 2003) in the male genitalia. It can be separated from the latter by the transtilla pointed at apex and the sacculus produced to a sub-rectangular process dorsoapically. In <italic><tp:taxon-name><tp:taxon-name-part taxon-name-part-type="genus" reg="Meleonoma">M.</tp:taxon-name-part> <tp:taxon-name-part taxon-name-part-type="species" reg="neargometra">neargometra</tp:taxon-name-part></tp:taxon-name></italic>, the transtilla is rounded at apex and the sacculus is produced to a sub-triangular process dorsoapically (<xref ref-type="bibr" rid="B14">Wang 2003</xref>: 202, fig. 9).</p></tp:treatment-sec><tp:treatment-sec sec-type="description" id="SECID0EQCAI"><title>Description.</title><p>Adult (Fig. <xref ref-type="fig" rid="F5">16</xref>). Wingspan 13.0–14.0 mm. Head with frons yellowish white mixed with blackish brown, vertex blackish brown. Labial palpus yellow; distal half of second segment mixed with dense black scales on outer surface, forming a black ring at apex; third segment mixed with dense black scales from distal half to before apex ventrally. Antenna blackish brown; scape mixed with yellow; flagellum annulated with yellow ventrally. Thorax and tegula blackish brown. Forewing blackish brown, tinged with pale yellow to yellow scales; median fascia yellow, with blackish brown scales medially, extending from basal 2/5 of costal margin obliquely outward to around tornus, widened posteriorly; costal spot yellow, inverted triangular, edged with sparse blackish brown scales, extending to outer margin of cell posteriorly; fringe blackish brown. Hindwing and fringe greyish brown. Legs yellow, with exception on ventral surface: fore coxa blackish brown; femora of fore- and midlegs with dense blackish brown scales, hind femur with sparse blackish brown scales; tarsi of fore- and midlegs blackish brown, yellow at apices of basal two and apical one tarsomeres, hind tarsus with basal three tarsomeres blackish brown except yellow apically; all tibiae blackish brown except yellow apically.</p><p><bold><italic>Male genitalia</italic></bold> (Fig. <xref ref-type="fig" rid="F7">32</xref>). Uncus broad at base, narrowed to rounded apex, with long setae mediolaterally. Tegumen narrowed medially; lateral arm narrowed anteriorly. Valva narrow at base, widened from base to basal 1/3, uniformly wide from basal 1/3 to pre-apex, rounded at apex; costa band-shaped, uniformly wide, reaching distal 1/3 of valva, with sparse long setae; transtilla heavily sclerotized, uniformly wide except pointed apically, joined by membrane medially; sclerotized fold from base of ventral margin extending to middle of valva, parallel with costa. Sacculus sub-quadrate, dorsoapically produced to a heavily sclerotized sub-rectangular process, densely setose, straight at apex, sinuate dorsally; sclerotized on dorsal and ventral margins. Saccus wide at base, slightly narrowed to rounded apex. Juxta arched. Phallus shorter than valva, widened medially; distal half membranous, with a curved slender belt as long as 2/5 length of phallus.</p><p><bold>Female</bold> unknown.</p></tp:treatment-sec><tp:treatment-sec sec-type="distribution" id="SECID0EJDAI"><title>Distribution.</title><p>Hainan (Baisha, Bawangling, Mt. Wuzhi).</p></tp:treatment-sec><tp:treatment-sec sec-type="etymology" id="SECID0EODAI"><title>Etymology.</title><p>The specific epithet is derived from the Latin <italic>apic</italic>- (adj., apical) and <italic>rectangulus</italic> (adj., rectangular), referring to the shape of the apical process of the sacculus.</p></tp:treatment-sec><tp:treatment-sec><!--Section generated to contain objects referenced in tp:taxon-treatment.--><fig id="F5" position="float" orientation="portrait"><object-id xmlns:xlink="http://www.w3.org/1999/xlink" content-type="doi" xlink:type="simple">10.3897/zookeys.975.53289.figures12-19</object-id><object-id xmlns:xlink="http://www.w3.org/1999/xlink" content-type="arpha" xlink:type="simple">8F901160-5114-50C4-8320-EA2806867D29</object-id><label>Figures 12–19.</label><caption><p>Male adults of <italic><tp:taxon-name><tp:taxon-name-part taxon-name-part-type="genus" reg="Meleonoma">Meleonoma</tp:taxon-name-part></tp:taxon-name></italic> spp. <bold>12</bold><italic><tp:taxon-name><tp:taxon-name-part taxon-name-part-type="genus" reg="Meleonoma">M.</tp:taxon-name-part> <tp:taxon-name-part taxon-name-part-type="species" reg="ornithorrhyncha">ornithorrhyncha</tp:taxon-name-part></tp:taxon-name></italic> sp. nov. <bold>13</bold><italic><tp:taxon-name><tp:taxon-name-part taxon-name-part-type="genus" reg="Meleonoma">M.</tp:taxon-name-part> <tp:taxon-name-part taxon-name-part-type="species" reg="parilis">parilis</tp:taxon-name-part></tp:taxon-name></italic> sp. nov. <bold>14</bold><italic><tp:taxon-name><tp:taxon-name-part taxon-name-part-type="genus" reg="Meleonoma">M.</tp:taxon-name-part> <tp:taxon-name-part taxon-name-part-type="species" reg="quadritaeniata">quadritaeniata</tp:taxon-name-part></tp:taxon-name></italic> sp. nov. <bold>15</bold><italic><tp:taxon-name><tp:taxon-name-part taxon-name-part-type="genus" reg="Meleonoma">M.</tp:taxon-name-part> <tp:taxon-name-part taxon-name-part-type="species" reg="bidentata">bidentata</tp:taxon-name-part></tp:taxon-name></italic> sp. nov. <bold>16</bold><italic><tp:taxon-name><tp:taxon-name-part taxon-name-part-type="genus" reg="Meleonoma">M.</tp:taxon-name-part> <tp:taxon-name-part taxon-name-part-type="species" reg="apicirectangula">apicirectangula</tp:taxon-name-part></tp:taxon-name></italic> sp. nov. <bold>17</bold><italic><tp:taxon-name><tp:taxon-name-part taxon-name-part-type="genus" reg="Meleonoma">M.</tp:taxon-name-part> <tp:taxon-name-part taxon-name-part-type="species" reg="conica">conica</tp:taxon-name-part></tp:taxon-name></italic> sp. nov. <bold>18</bold><italic><tp:taxon-name><tp:taxon-name-part taxon-name-part-type="genus" reg="Meleonoma">M.</tp:taxon-name-part> <tp:taxon-name-part taxon-name-part-type="species" reg="puncticulata">puncticulata</tp:taxon-name-part></tp:taxon-name></italic> sp. nov. <bold>19</bold><italic><tp:taxon-name><tp:taxon-name-part taxon-name-part-type="genus" reg="Meleonoma">M.</tp:taxon-name-part> <tp:taxon-name-part taxon-name-part-type="species" reg="robustispina">robustispina</tp:taxon-name-part></tp:taxon-name></italic> sp. nov. All holotypes. Scale bars: 2.0 mm.</p></caption><graphic xmlns:xlink="http://www.w3.org/1999/xlink" xlink:href="zookeys-975-125-g006.jpg" position="float" orientation="portrait" xlink:type="simple" id="oo_462804.jpg"><uri content-type="original_file" xlink:type="simple">https://binary.pensoft.net/fig/462804</uri></graphic></fig><fig id="F7" position="float" orientation="portrait"><object-id xmlns:xlink="http://www.w3.org/1999/xlink" content-type="doi" xlink:type="simple">10.3897/zookeys.975.53289.figures28-35</object-id><object-id xmlns:xlink="http://www.w3.org/1999/xlink" content-type="arpha" xlink:type="simple">E2EA2B0D-CE0A-56DA-9583-BD4E761F2060</object-id><label>Figures 28–35.</label><caption><p>Male genitalia of <italic><tp:taxon-name><tp:taxon-name-part taxon-name-part-type="genus" reg="Meleonoma">Meleonoma</tp:taxon-name-part></tp:taxon-name></italic> spp. <bold>28</bold><italic><tp:taxon-name><tp:taxon-name-part taxon-name-part-type="genus" reg="Meleonoma">M.</tp:taxon-name-part> <tp:taxon-name-part taxon-name-part-type="species" reg="ornithorrhyncha">ornithorrhyncha</tp:taxon-name-part></tp:taxon-name></italic> sp. nov., slide No. YAH15446 <bold>29</bold><italic><tp:taxon-name><tp:taxon-name-part taxon-name-part-type="genus" reg="Meleonoma">M.</tp:taxon-name-part> <tp:taxon-name-part taxon-name-part-type="species" reg="parilis">parilis</tp:taxon-name-part></tp:taxon-name></italic> sp. nov., slide No. YAH15444 <bold>30</bold><italic><tp:taxon-name><tp:taxon-name-part taxon-name-part-type="genus" reg="Meleonoma">M.</tp:taxon-name-part> <tp:taxon-name-part taxon-name-part-type="species" reg="quadritaeniata">quadritaeniata</tp:taxon-name-part></tp:taxon-name></italic> sp. nov., slide No. YAH15450 <bold>31</bold><italic><tp:taxon-name><tp:taxon-name-part taxon-name-part-type="genus" reg="Meleonoma">M.</tp:taxon-name-part> <tp:taxon-name-part taxon-name-part-type="species" reg="bidentata">bidentata</tp:taxon-name-part></tp:taxon-name></italic> sp. nov., slide No. ZXJ18110 <bold>32</bold><italic><tp:taxon-name><tp:taxon-name-part taxon-name-part-type="genus" reg="Meleonoma">M.</tp:taxon-name-part> <tp:taxon-name-part taxon-name-part-type="species" reg="apicirectangula">apicirectangula</tp:taxon-name-part></tp:taxon-name></italic> sp. nov., LJ17529 <bold>33</bold><italic><tp:taxon-name><tp:taxon-name-part taxon-name-part-type="genus" reg="Meleonoma">M.</tp:taxon-name-part> <tp:taxon-name-part taxon-name-part-type="species" reg="conica">conica</tp:taxon-name-part></tp:taxon-name></italic> sp. nov., slide No. LJ17553 <bold>34</bold><italic><tp:taxon-name><tp:taxon-name-part taxon-name-part-type="genus" reg="Meleonoma">M.</tp:taxon-name-part> <tp:taxon-name-part taxon-name-part-type="species" reg="puncticulata">puncticulata</tp:taxon-name-part></tp:taxon-name></italic> sp. nov., slide No. YAH15063 <bold>35</bold><italic><tp:taxon-name><tp:taxon-name-part taxon-name-part-type="genus" reg="Meleonoma">M.</tp:taxon-name-part> <tp:taxon-name-part taxon-name-part-type="species" reg="robustispina">robustispina</tp:taxon-name-part></tp:taxon-name></italic> sp. nov., slide No. ZXJ19014. All holotypes. Scale bars: 0.2 mm.</p></caption><graphic xmlns:xlink="http://www.w3.org/1999/xlink" xlink:href="zookeys-975-125-g007.jpg" position="float" orientation="portrait" xlink:type="simple" id="oo_462805.jpg"><uri content-type="original_file" xlink:type="simple">https://binary.pensoft.net/fig/462805</uri></graphic></fig></tp:treatment-sec><ref-list><ref id="B14"><mixed-citation xmlns:xlink="http://www.w3.org/1999/xlink" xlink:type="simple"><person-group><name name-style="western"><surname>Wang</surname><given-names>SX</given-names></name></person-group> (<year>2003</year>) <article-title>A study of <italic><tp:taxon-name><tp:taxon-name-part taxon-name-part-type="genus">Cryptolechia</tp:taxon-name-part></tp:taxon-name></italic> Zeller (<tp:taxon-name><tp:taxon-name-part taxon-name-part-type="order">Lepidoptera</tp:taxon-name-part></tp:taxon-name>: <tp:taxon-name><tp:taxon-name-part taxon-name-part-type="family">Oecophoridae</tp:taxon-name-part></tp:taxon-name>) in China (I), with descriptions of fifteen new species.</article-title><source>Entomologia Sinica</source><volume>10</volume>(<issue>3</issue>): <fpage>195</fpage>–<lpage>213</lpage>. <ext-link xlink:type="simple" ext-link-type="doi" xlink:href="10.1111/j.1744-7917.2003.tb00384.x">https://doi.org/10.1111/j.1744-7917.2003.tb00384.x</ext-link></mixed-citation></ref></ref-list></tp:taxon-treatment>
