# Supplementary material for: Genus Meleonoma Meyrick, 1914 (Lepidoptera, Autostichidae) from Hainan Island, China, with descriptions of sixteen new species
Source: Zookeys. 2020 Oct 12;975:125–57. doi: 10.3897/zookeys.975.53289 (PMC7572546; doi:10.3897/zookeys.975.53289)
Supplement: XML Treatment for Meleonoma conica [file zookeys.975.53289-treatment14.xml]

<!DOCTYPE tp:taxon-treatment
  PUBLIC "-//TaxonX//DTD Taxonomic Treatment Publishing DTD v0 20100105//EN" "tax-treatment-NSO.dtd">
<tp:taxon-treatment xmlns:tp="http://www.plazi.org/taxpub"><tp:treatment-meta><kwd-group><label>Taxon classification</label><kwd><named-content xmlns:xlink="http://www.w3.org/1999/xlink" content-type="kingdom">Animalia</named-content></kwd><kwd><named-content xmlns:xlink="http://www.w3.org/1999/xlink" content-type="order">Lepidoptera</named-content></kwd><kwd><named-content xmlns:xlink="http://www.w3.org/1999/xlink" content-type="family">Cosmopterigidae</named-content></kwd></kwd-group><mixed-citation publication-type="journal"><person-group><name><surname>Zhu</surname><given-names>Xiaoju</given-names></name><name><surname>Cai</surname><given-names>Bo</given-names></name><name><surname>Wang</surname><given-names>Shuxia</given-names></name></person-group><article-title>Genus <italic><tp:taxon-name><tp:taxon-name-part taxon-name-part-type="genus" reg="Meleonoma">Meleonoma</tp:taxon-name-part></tp:taxon-name></italic> Meyrick, 1914 (<tp:taxon-name><tp:taxon-name-part taxon-name-part-type="order">Lepidoptera</tp:taxon-name-part></tp:taxon-name>, <tp:taxon-name><tp:taxon-name-part taxon-name-part-type="family">Autostichidae</tp:taxon-name-part></tp:taxon-name>) from Hainan Island, China, with descriptions of sixteen new species</article-title><source>Zookeys</source><day>12</day><month>10</month><year>2020</year><volume>975</volume><fpage>125</fpage><lpage>157</lpage><pub-id pub-id-type="doi">10.3897/zookeys.975.53289</pub-id></mixed-citation></tp:treatment-meta><tp:nomenclature><tp:taxon-name><object-id xmlns:xlink="http://www.w3.org/1999/xlink" content-type="arpha" xlink:type="simple">CAC382B2-D1F5-53F4-8AE9-CE707FEF73B1</object-id>
              <tp:taxon-name-part taxon-name-part-type="genus" reg="Meleonoma">Meleonoma</tp:taxon-name-part>
              <tp:taxon-name-part taxon-name-part-type="species" reg="conica">conica</tp:taxon-name-part>
              <object-id xmlns:xlink="http://www.w3.org/1999/xlink" content-type="zoobank" xlink:type="simple">http://zoobank.org/6FFC20C6-9F39-4006-8992-A70C559EBE9C</object-id>
            </tp:taxon-name><tp:taxon-authority>Wang</tp:taxon-authority><tp:taxon-status xmlns:xlink="http://www.w3.org/1999/xlink" xlink:type="simple">sp. nov.</tp:taxon-status><xref ref-type="fig" rid="F5">Figs 17</xref><xref ref-type="fig" rid="F7">, 33</xref></tp:nomenclature><tp:treatment-sec sec-type="type material" id="SECID0EYFAI"><title>Type material.</title><p>China, Hainan: <bold><italic>Holotype</italic></bold> ♂, Datian (<named-content xmlns:xlink="http://www.w3.org/1999/xlink" content-type="dwc:verbatimCoordinates" xlink:type="simple"><named-content content-type="geo-json" specific-use="{&#34;type&#34;:&#34;Point&#34;,&#34;coordinates&#34;:[108.790000,19.110000]}" id="NCID0EEGAI" xlink:type="simple">19.11N, 108.79E</named-content></named-content>), Dongfang, 56 m, 7.VI.2018, leg. P Liu et al., slide No. LJ17553.</p></tp:treatment-sec><tp:treatment-sec sec-type="diagnosis" id="SECID0EJGAI"><title>Diagnosis.</title><p>The new species is similar to <italic><tp:taxon-name><tp:taxon-name-part taxon-name-part-type="genus" reg="Meleonoma">M.</tp:taxon-name-part> <tp:taxon-name-part taxon-name-part-type="species" reg="leishana">leishana</tp:taxon-name-part></tp:taxon-name></italic> (Wang, 2006), <italic><tp:taxon-name><tp:taxon-name-part taxon-name-part-type="genus" reg="Meleonoma">M.</tp:taxon-name-part> <tp:taxon-name-part taxon-name-part-type="species" reg="stica">stica</tp:taxon-name-part></tp:taxon-name></italic> (Wang, 2006) and <italic><tp:taxon-name><tp:taxon-name-part taxon-name-part-type="genus" reg="Meleonoma">M.</tp:taxon-name-part> <tp:taxon-name-part taxon-name-part-type="species" reg="puncticulata">puncticulata</tp:taxon-name-part></tp:taxon-name></italic> sp. nov. in the forewing patterns. It can be distinguished from <italic><tp:taxon-name><tp:taxon-name-part taxon-name-part-type="genus" reg="Meleonoma">M.</tp:taxon-name-part> <tp:taxon-name-part taxon-name-part-type="species" reg="leishana">leishana</tp:taxon-name-part></tp:taxon-name></italic> and <italic><tp:taxon-name><tp:taxon-name-part taxon-name-part-type="genus" reg="Meleonoma">M.</tp:taxon-name-part> <tp:taxon-name-part taxon-name-part-type="species" reg="stica">stica</tp:taxon-name-part></tp:taxon-name></italic> by the uncus longer than the saccus and the phallus without sclerotized belts distally; in <italic><tp:taxon-name><tp:taxon-name-part taxon-name-part-type="genus" reg="Meleonoma">M.</tp:taxon-name-part> <tp:taxon-name-part taxon-name-part-type="species" reg="leishana">leishana</tp:taxon-name-part></tp:taxon-name></italic> (Wang, 2006) (<xref ref-type="bibr" rid="B15">Wang 2006a</xref>: 131, fig. 216) and <italic><tp:taxon-name><tp:taxon-name-part taxon-name-part-type="genus" reg="Meleonoma">M.</tp:taxon-name-part> <tp:taxon-name-part taxon-name-part-type="species" reg="stica">stica</tp:taxon-name-part></tp:taxon-name></italic> (Wang, 2006) (<xref ref-type="bibr" rid="B16">Wang 2006b</xref>: 25, fig. 15), the uncus is shorter than the saccus and the phallus has sclerotized belts distally. It can be separated from <italic><tp:taxon-name><tp:taxon-name-part taxon-name-part-type="genus" reg="Meleonoma">M.</tp:taxon-name-part> <tp:taxon-name-part taxon-name-part-type="species" reg="puncticulata">puncticulata</tp:taxon-name-part></tp:taxon-name></italic> by the uncus tapered from base to apex, the relatively narrower and shorter saccus ca. 3/5 the length of the uncus, and the phallus without cornutus; in <italic><tp:taxon-name><tp:taxon-name-part taxon-name-part-type="genus" reg="Meleonoma">M.</tp:taxon-name-part> <tp:taxon-name-part taxon-name-part-type="species" reg="puncticulata">puncticulata</tp:taxon-name-part></tp:taxon-name></italic>, the uncus is widened from base to middle, thereafter narrowed to apex, the saccus is almost as long as the uncus, and the phallus has a strong cornutus.</p></tp:treatment-sec><tp:treatment-sec sec-type="description" id="SECID0E1JAI"><title>Description.</title><p>Adult (Fig. <xref ref-type="fig" rid="F5">17</xref>). Wingspan 14.5 mm. Head yellow. Labial palpus yellow; second segment with blackish brown scales dorsally, forming a dark dot before apex; third segment with sparse blackish brown scales dorsally. Antenna yellow, flagellum annulated with brown (worn). Thorax yellow (worn); tegula yellow, blackish brown at base. Forewing yellow, with blackish brown scales; costal margin with blackish brown dot at base, beyond middle and at distal 1/3 respectively; cell with a blackish brown spot beyond middle and at outer margin respectively; plical spots blackish brown, small, rounded; terminal dots running from distal part of costal margin along termen to tornus, evenly spaced; fringe yellow. Hindwing and fringe grey. Legs yellow, with exception on ventral surface: fore- and midlegs blackish brown, tibia of midleg yellow apically, tarsus of midleg yellow at apex of each tarsomere, hindleg covered with blackish brown scales.</p><p><bold><italic>Male genitalia</italic></bold> (Fig. <xref ref-type="fig" rid="F7">33</xref>). Uncus conic, wide at base, distinctly tapered from base to apex, with a single long seta at basal 1/3 laterally. Tegumen slightly widened medially; lateral arm uniformly wide, obtuse anteriorly. Valva with basal 1/3 narrow, wide and subparallel medially, slightly narrowed from distal 1/5 to rounded apex, setose, with a densely setose pad at base; ventral margin weakly sclerotized, concave basally; costa with basal half uniformly wide, distal half narrowed to before apex; transtilla short, not meeting medially. Sacculus wide at base, narrowed from base to rounded apex; distal 1/3 heavily sclerotized, setose, overlapped with an ovate plate; ventral margin heavily sclerotized from base to distal 1/3, forming a wide band, with long setae. Saccus ca. 3/5 length of uncus, wide at base, narrowed from base to rounded apex. Juxta U-shaped; lateral lobe slender. Phallus approximately 4/5 length of valva, with lineate ridges distally; cornutus absent.</p><p><bold>Female</bold> unknown.</p></tp:treatment-sec><tp:treatment-sec sec-type="distribution" id="SECID0ETKAI"><title>Distribution.</title><p>Hainan (Dongfang).</p></tp:treatment-sec><tp:treatment-sec sec-type="etymology" id="SECID0EYKAI"><title>Etymology.</title><p>The specific epithet is derived from the Latin <italic>conicus</italic> (adj., conic), referring to the shape of the uncus in the male genitalia.</p></tp:treatment-sec><tp:treatment-sec><!--Section generated to contain objects referenced in tp:taxon-treatment.--><fig id="F5" position="float" orientation="portrait"><object-id xmlns:xlink="http://www.w3.org/1999/xlink" content-type="doi" xlink:type="simple">10.3897/zookeys.975.53289.figures12-19</object-id><object-id xmlns:xlink="http://www.w3.org/1999/xlink" content-type="arpha" xlink:type="simple">8F901160-5114-50C4-8320-EA2806867D29</object-id><label>Figures 12–19.</label><caption><p>Male adults of <italic><tp:taxon-name><tp:taxon-name-part taxon-name-part-type="genus" reg="Meleonoma">Meleonoma</tp:taxon-name-part></tp:taxon-name></italic> spp. <bold>12</bold><italic><tp:taxon-name><tp:taxon-name-part taxon-name-part-type="genus" reg="Meleonoma">M.</tp:taxon-name-part> <tp:taxon-name-part taxon-name-part-type="species" reg="ornithorrhyncha">ornithorrhyncha</tp:taxon-name-part></tp:taxon-name></italic> sp. nov. <bold>13</bold><italic><tp:taxon-name><tp:taxon-name-part taxon-name-part-type="genus" reg="Meleonoma">M.</tp:taxon-name-part> <tp:taxon-name-part taxon-name-part-type="species" reg="parilis">parilis</tp:taxon-name-part></tp:taxon-name></italic> sp. nov. <bold>14</bold><italic><tp:taxon-name><tp:taxon-name-part taxon-name-part-type="genus" reg="Meleonoma">M.</tp:taxon-name-part> <tp:taxon-name-part taxon-name-part-type="species" reg="quadritaeniata">quadritaeniata</tp:taxon-name-part></tp:taxon-name></italic> sp. nov. <bold>15</bold><italic><tp:taxon-name><tp:taxon-name-part taxon-name-part-type="genus" reg="Meleonoma">M.</tp:taxon-name-part> <tp:taxon-name-part taxon-name-part-type="species" reg="bidentata">bidentata</tp:taxon-name-part></tp:taxon-name></italic> sp. nov. <bold>16</bold><italic><tp:taxon-name><tp:taxon-name-part taxon-name-part-type="genus" reg="Meleonoma">M.</tp:taxon-name-part> <tp:taxon-name-part taxon-name-part-type="species" reg="apicirectangula">apicirectangula</tp:taxon-name-part></tp:taxon-name></italic> sp. nov. <bold>17</bold><italic><tp:taxon-name><tp:taxon-name-part taxon-name-part-type="genus" reg="Meleonoma">M.</tp:taxon-name-part> <tp:taxon-name-part taxon-name-part-type="species" reg="conica">conica</tp:taxon-name-part></tp:taxon-name></italic> sp. nov. <bold>18</bold><italic><tp:taxon-name><tp:taxon-name-part taxon-name-part-type="genus" reg="Meleonoma">M.</tp:taxon-name-part> <tp:taxon-name-part taxon-name-part-type="species" reg="puncticulata">puncticulata</tp:taxon-name-part></tp:taxon-name></italic> sp. nov. <bold>19</bold><italic><tp:taxon-name><tp:taxon-name-part taxon-name-part-type="genus" reg="Meleonoma">M.</tp:taxon-name-part> <tp:taxon-name-part taxon-name-part-type="species" reg="robustispina">robustispina</tp:taxon-name-part></tp:taxon-name></italic> sp. nov. All holotypes. Scale bars: 2.0 mm.</p></caption><graphic xmlns:xlink="http://www.w3.org/1999/xlink" xlink:href="zookeys-975-125-g006.jpg" position="float" orientation="portrait" xlink:type="simple" id="oo_462804.jpg"><uri content-type="original_file" xlink:type="simple">https://binary.pensoft.net/fig/462804</uri></graphic></fig><fig id="F7" position="float" orientation="portrait"><object-id xmlns:xlink="http://www.w3.org/1999/xlink" content-type="doi" xlink:type="simple">10.3897/zookeys.975.53289.figures28-35</object-id><object-id xmlns:xlink="http://www.w3.org/1999/xlink" content-type="arpha" xlink:type="simple">E2EA2B0D-CE0A-56DA-9583-BD4E761F2060</object-id><label>Figures 28–35.</label><caption><p>Male genitalia of <italic><tp:taxon-name><tp:taxon-name-part taxon-name-part-type="genus" reg="Meleonoma">Meleonoma</tp:taxon-name-part></tp:taxon-name></italic> spp. <bold>28</bold><italic><tp:taxon-name><tp:taxon-name-part taxon-name-part-type="genus" reg="Meleonoma">M.</tp:taxon-name-part> <tp:taxon-name-part taxon-name-part-type="species" reg="ornithorrhyncha">ornithorrhyncha</tp:taxon-name-part></tp:taxon-name></italic> sp. nov., slide No. YAH15446 <bold>29</bold><italic><tp:taxon-name><tp:taxon-name-part taxon-name-part-type="genus" reg="Meleonoma">M.</tp:taxon-name-part> <tp:taxon-name-part taxon-name-part-type="species" reg="parilis">parilis</tp:taxon-name-part></tp:taxon-name></italic> sp. nov., slide No. YAH15444 <bold>30</bold><italic><tp:taxon-name><tp:taxon-name-part taxon-name-part-type="genus" reg="Meleonoma">M.</tp:taxon-name-part> <tp:taxon-name-part taxon-name-part-type="species" reg="quadritaeniata">quadritaeniata</tp:taxon-name-part></tp:taxon-name></italic> sp. nov., slide No. YAH15450 <bold>31</bold><italic><tp:taxon-name><tp:taxon-name-part taxon-name-part-type="genus" reg="Meleonoma">M.</tp:taxon-name-part> <tp:taxon-name-part taxon-name-part-type="species" reg="bidentata">bidentata</tp:taxon-name-part></tp:taxon-name></italic> sp. nov., slide No. ZXJ18110 <bold>32</bold><italic><tp:taxon-name><tp:taxon-name-part taxon-name-part-type="genus" reg="Meleonoma">M.</tp:taxon-name-part> <tp:taxon-name-part taxon-name-part-type="species" reg="apicirectangula">apicirectangula</tp:taxon-name-part></tp:taxon-name></italic> sp. nov., LJ17529 <bold>33</bold><italic><tp:taxon-name><tp:taxon-name-part taxon-name-part-type="genus" reg="Meleonoma">M.</tp:taxon-name-part> <tp:taxon-name-part taxon-name-part-type="species" reg="conica">conica</tp:taxon-name-part></tp:taxon-name></italic> sp. nov., slide No. LJ17553 <bold>34</bold><italic><tp:taxon-name><tp:taxon-name-part taxon-name-part-type="genus" reg="Meleonoma">M.</tp:taxon-name-part> <tp:taxon-name-part taxon-name-part-type="species" reg="puncticulata">puncticulata</tp:taxon-name-part></tp:taxon-name></italic> sp. nov., slide No. YAH15063 <bold>35</bold><italic><tp:taxon-name><tp:taxon-name-part taxon-name-part-type="genus" reg="Meleonoma">M.</tp:taxon-name-part> <tp:taxon-name-part taxon-name-part-type="species" reg="robustispina">robustispina</tp:taxon-name-part></tp:taxon-name></italic> sp. nov., slide No. ZXJ19014. All holotypes. Scale bars: 0.2 mm.</p></caption><graphic xmlns:xlink="http://www.w3.org/1999/xlink" xlink:href="zookeys-975-125-g007.jpg" position="float" orientation="portrait" xlink:type="simple" id="oo_462805.jpg"><uri content-type="original_file" xlink:type="simple">https://binary.pensoft.net/fig/462805</uri></graphic></fig></tp:treatment-sec><ref-list><ref id="B15"><mixed-citation xmlns:xlink="http://www.w3.org/1999/xlink" xlink:type="simple"><person-group><name name-style="western"><surname>Wang</surname><given-names>SX</given-names></name></person-group> (<year>2006a</year>) <source><tp:taxon-name><tp:taxon-name-part taxon-name-part-type="family">Oecophoridae</tp:taxon-name-part></tp:taxon-name> of China (<tp:taxon-name><tp:taxon-name-part taxon-name-part-type="class">Insecta</tp:taxon-name-part></tp:taxon-name>: <tp:taxon-name><tp:taxon-name-part taxon-name-part-type="order">Lepidoptera</tp:taxon-name-part></tp:taxon-name>).</source><publisher-name>Science Press</publisher-name>, <publisher-loc>Beijing</publisher-loc>, <size units="page">258 pp</size>.</mixed-citation></ref><ref id="B16"><mixed-citation xmlns:xlink="http://www.w3.org/1999/xlink" xlink:type="simple"><person-group><name name-style="western"><surname>Wang</surname><given-names>SX</given-names></name></person-group> (<year>2006b</year>) <article-title>The <tp:taxon-name><tp:taxon-name-part taxon-name-part-type="genus">Cryptolechia</tp:taxon-name-part></tp:taxon-name> Zeller (<tp:taxon-name><tp:taxon-name-part taxon-name-part-type="order">Lepidoptera</tp:taxon-name-part></tp:taxon-name>: <tp:taxon-name><tp:taxon-name-part taxon-name-part-type="family">Oecophoridae</tp:taxon-name-part></tp:taxon-name>) of China (III): Checklist and descriptions of new species.</article-title><source>Zootaxa</source><volume>1195</volume>(<issue>1</issue>): <fpage>1</fpage>–<lpage>29</lpage>. <ext-link xlink:type="simple" ext-link-type="doi" xlink:href="10.11646/zootaxa.1330.1.4">https://doi.org/10.11646/zootaxa.1330.1.4</ext-link></mixed-citation></ref></ref-list></tp:taxon-treatment>
