# Supplementary material for: Genus Meleonoma Meyrick, 1914 (Lepidoptera, Autostichidae) from Hainan Island, China, with descriptions of sixteen new species
Source: Zookeys. 2020 Oct 12;975:125–57. doi: 10.3897/zookeys.975.53289 (PMC7572546; doi:10.3897/zookeys.975.53289)
Supplement: XML Treatment for Meleonoma puncticulata [file zookeys.975.53289-treatment15.xml]

<!DOCTYPE tp:taxon-treatment
  PUBLIC "-//TaxonX//DTD Taxonomic Treatment Publishing DTD v0 20100105//EN" "tax-treatment-NSO.dtd">
<tp:taxon-treatment xmlns:tp="http://www.plazi.org/taxpub"><tp:treatment-meta><kwd-group><label>Taxon classification</label><kwd><named-content xmlns:xlink="http://www.w3.org/1999/xlink" content-type="kingdom">Animalia</named-content></kwd><kwd><named-content xmlns:xlink="http://www.w3.org/1999/xlink" content-type="order">Lepidoptera</named-content></kwd><kwd><named-content xmlns:xlink="http://www.w3.org/1999/xlink" content-type="family">Cosmopterigidae</named-content></kwd></kwd-group><mixed-citation publication-type="journal"><person-group><name><surname>Zhu</surname><given-names>Xiaoju</given-names></name><name><surname>Cai</surname><given-names>Bo</given-names></name><name><surname>Wang</surname><given-names>Shuxia</given-names></name></person-group><article-title>Genus <italic><tp:taxon-name><tp:taxon-name-part taxon-name-part-type="genus" reg="Meleonoma">Meleonoma</tp:taxon-name-part></tp:taxon-name></italic> Meyrick, 1914 (<tp:taxon-name><tp:taxon-name-part taxon-name-part-type="order">Lepidoptera</tp:taxon-name-part></tp:taxon-name>, <tp:taxon-name><tp:taxon-name-part taxon-name-part-type="family">Autostichidae</tp:taxon-name-part></tp:taxon-name>) from Hainan Island, China, with descriptions of sixteen new species</article-title><source>Zookeys</source><day>12</day><month>10</month><year>2020</year><volume>975</volume><fpage>125</fpage><lpage>157</lpage><pub-id pub-id-type="doi">10.3897/zookeys.975.53289</pub-id></mixed-citation></tp:treatment-meta><tp:nomenclature><tp:taxon-name><object-id xmlns:xlink="http://www.w3.org/1999/xlink" content-type="arpha" xlink:type="simple">260AA0F6-A0F2-51C6-8102-779C2FB56A61</object-id>
              <tp:taxon-name-part taxon-name-part-type="genus" reg="Meleonoma">Meleonoma</tp:taxon-name-part>
              <tp:taxon-name-part taxon-name-part-type="species" reg="puncticulata">puncticulata</tp:taxon-name-part>
              <object-id xmlns:xlink="http://www.w3.org/1999/xlink" content-type="zoobank" xlink:type="simple">http://zoobank.org/65AACDFC-71DA-41B5-ADD6-03CFCB116E84</object-id>
            </tp:taxon-name><tp:taxon-authority>Wang</tp:taxon-authority><tp:taxon-status xmlns:xlink="http://www.w3.org/1999/xlink" xlink:type="simple">sp. nov.</tp:taxon-status><xref ref-type="fig" rid="F5">Figs 18</xref><xref ref-type="fig" rid="F7">, 34</xref></tp:nomenclature><tp:treatment-sec sec-type="type material" id="SECID0ERMAI"><title>Type material.</title><p>China, Hainan: <bold><italic>Holotype</italic></bold> ♂, Mt. Diaoluo (<named-content xmlns:xlink="http://www.w3.org/1999/xlink" content-type="dwc:verbatimCoordinates" xlink:type="simple"><named-content content-type="geo-json" specific-use="{&#34;type&#34;:&#34;Point&#34;,&#34;coordinates&#34;:[109.870000,18.730000]}" id="NCID0E4MAI" xlink:type="simple">18.73N, 109.87E</named-content></named-content>), 980 m, 23. IV.2014, leg. TT Liu et al., slide No. YAH15063. <bold><italic>Paratypes</italic></bold> (3♂): 1♂, Mt. Diaoluo, 940 m, 2.VI.2007, leg. ZW Zhang &amp; WC Li; 1♂, Mt. Limu, 640 m, 1.V.2014, leg. TT Liu et al.; 1♂, Jianfengling, 940 m, 4.VI.2007, leg. ZW Zhang &amp; WC Li.</p></tp:treatment-sec><tp:treatment-sec sec-type="diagnosis" id="SECID0EFNAI"><title>Diagnosis.</title><p>The new species is similar to <italic><tp:taxon-name><tp:taxon-name-part taxon-name-part-type="genus" reg="Meleonoma">M.</tp:taxon-name-part> <tp:taxon-name-part taxon-name-part-type="species" reg="leishana">leishana</tp:taxon-name-part></tp:taxon-name></italic> (Wang, 2006) and <italic><tp:taxon-name><tp:taxon-name-part taxon-name-part-type="genus" reg="Meleonoma">M.</tp:taxon-name-part> <tp:taxon-name-part taxon-name-part-type="species" reg="stica">stica</tp:taxon-name-part></tp:taxon-name></italic> (Wang, 2006) superficially. It differs from the latter two species by the saccus almost as long as the uncus and the valva evenly wide distally; whereas the saccus is distinctly longer than the uncus and the valva is widened distally before apex in <italic><tp:taxon-name><tp:taxon-name-part taxon-name-part-type="genus" reg="Meleonoma">M.</tp:taxon-name-part> <tp:taxon-name-part taxon-name-part-type="species" reg="leishana">leishana</tp:taxon-name-part></tp:taxon-name></italic> (<xref ref-type="bibr" rid="B15">Wang 2006a</xref>: 131, fig. 216) and <italic><tp:taxon-name><tp:taxon-name-part taxon-name-part-type="genus" reg="Meleonoma">M.</tp:taxon-name-part> <tp:taxon-name-part taxon-name-part-type="species" reg="stica">stica</tp:taxon-name-part></tp:taxon-name></italic> (<xref ref-type="bibr" rid="B16">Wang 2006b</xref>: 25, fig. 15). The new species is similar to <italic><tp:taxon-name><tp:taxon-name-part taxon-name-part-type="genus" reg="Meleonoma">M.</tp:taxon-name-part> <tp:taxon-name-part taxon-name-part-type="species" reg="conica">conica</tp:taxon-name-part></tp:taxon-name></italic> sp. nov., and the differences between them are stated in the preceding species.</p></tp:treatment-sec><tp:treatment-sec sec-type="description" id="SECID0EKPAI"><title>Description.</title><p>Adult (Fig. <xref ref-type="fig" rid="F5">18</xref>). Wingspan 12.0‒13.0 mm. Head yellow, vertex with brown scales, frons pale yellow. Labial palpus yellow; second segment with sparse blackish brown scales on outer surface, with a blackish brown ring before apex; third segment slightly shorter than second segment, blackish brown ventrally. Antenna with scape yellow, with blackish brown scales on anterior margin; flagellum blackish brown annulated with yellow dorsally, yellow ventrally. Thorax and tegula yellow mixed with sparse blackish brown scales. Forewing pale yellow to orange-yellow, with blackish brown scales; costal margin with blackish brown dot at base, at basal 3/5 and distal 1/4 respectively; discal and plical spots blackish brown, small and rounded; cell with a round blackish brown at middle, with a transversely elongate spot before posterior angle of cell; dense blackish brown scales from apex along termen to tornus, forming an apical patch; terminal dots blackish brown, running from apex through termen to tornus; fringe yellow except blackish grey on distal part of costal margin and around tornus. Hindwing and fringe greyish brown. Legs yellow, with exception on ventral surface: foreleg blackish brown except coxa yellow mixed with blackish brown, tarsus yellow at apices of basal two tarsomeres; midleg with blackish brown scales on femur, tibia blackish brown except yellow apically, tarsus blackish brown except yellow at apices of basal two tarsomeres; hindleg tinged with blackish brown scales on tibia and tarsus.</p><p><bold><italic>Male genitalia</italic></bold> (Fig. <xref ref-type="fig" rid="F7">34</xref>). Uncus elongate, narrow at base, widened from base to middle, thereafter narrowed to pointed apex, with a single long seta laterally near base. Gnathos very short, only distinct basally. Tegumen widened medially; lateral arm short, slightly narrowed anteriorly. Valva elongate, widened from base to basal 1/3, subparallel from basal 1/3 to rounded apex, setose; ventral margin with basal 1/3 sclerotized, forming a narrow band; costa wide at base, narrowed to before apex, with stout setae in basal half; transtilla expanded, with dense long setae. Sacculus wide at base, base 3.0 × width of apex, narrowed from base to before distal 1/3; distal part heavily sclerotized, setose, quadrate, truncate apically; dorsal margin sinuate, sclerotized, concave before apex; ventral margin normal, not sclerotized. Saccus almost as long as uncus, wide at base, narrowed to rounded apex. Juxta slender, arched. Phallus approximately 2/3 length of valva; basal 2/5 tubular, sclerotized, distal 3/5 membranous except sclerotized in part, with a small sclerite and indistinct folds distally; curved, sclerotized belt from ca. distal 1/4 exceeding apex of phallus, dilated and with a small sclerite basally; cornutus large and stout, spine-shaped, curved at base, extending from beyond basal 2/5 to before distal 1/4.</p><p><bold>Female</bold> unknown.</p></tp:treatment-sec><tp:treatment-sec sec-type="distribution" id="SECID0EDQAI"><title>Distribution.</title><p>Hainan (Jianfengling, Mt. Diaoluo, Mt. Limu).</p></tp:treatment-sec><tp:treatment-sec sec-type="etymology" id="SECID0EIQAI"><title>Etymology.</title><p>The specific epithet is derived from the Latin <italic>puncticulatus</italic> (adj., having dots), referring to the forewing with several blackish brown dots.</p></tp:treatment-sec><tp:treatment-sec><!--Section generated to contain objects referenced in tp:taxon-treatment.--><fig id="F5" position="float" orientation="portrait"><object-id xmlns:xlink="http://www.w3.org/1999/xlink" content-type="doi" xlink:type="simple">10.3897/zookeys.975.53289.figures12-19</object-id><object-id xmlns:xlink="http://www.w3.org/1999/xlink" content-type="arpha" xlink:type="simple">8F901160-5114-50C4-8320-EA2806867D29</object-id><label>Figures 12–19.</label><caption><p>Male adults of <italic><tp:taxon-name><tp:taxon-name-part taxon-name-part-type="genus" reg="Meleonoma">Meleonoma</tp:taxon-name-part></tp:taxon-name></italic> spp. <bold>12</bold><italic><tp:taxon-name><tp:taxon-name-part taxon-name-part-type="genus" reg="Meleonoma">M.</tp:taxon-name-part> <tp:taxon-name-part taxon-name-part-type="species" reg="ornithorrhyncha">ornithorrhyncha</tp:taxon-name-part></tp:taxon-name></italic> sp. nov. <bold>13</bold><italic><tp:taxon-name><tp:taxon-name-part taxon-name-part-type="genus" reg="Meleonoma">M.</tp:taxon-name-part> <tp:taxon-name-part taxon-name-part-type="species" reg="parilis">parilis</tp:taxon-name-part></tp:taxon-name></italic> sp. nov. <bold>14</bold><italic><tp:taxon-name><tp:taxon-name-part taxon-name-part-type="genus" reg="Meleonoma">M.</tp:taxon-name-part> <tp:taxon-name-part taxon-name-part-type="species" reg="quadritaeniata">quadritaeniata</tp:taxon-name-part></tp:taxon-name></italic> sp. nov. <bold>15</bold><italic><tp:taxon-name><tp:taxon-name-part taxon-name-part-type="genus" reg="Meleonoma">M.</tp:taxon-name-part> <tp:taxon-name-part taxon-name-part-type="species" reg="bidentata">bidentata</tp:taxon-name-part></tp:taxon-name></italic> sp. nov. <bold>16</bold><italic><tp:taxon-name><tp:taxon-name-part taxon-name-part-type="genus" reg="Meleonoma">M.</tp:taxon-name-part> <tp:taxon-name-part taxon-name-part-type="species" reg="apicirectangula">apicirectangula</tp:taxon-name-part></tp:taxon-name></italic> sp. nov. <bold>17</bold><italic><tp:taxon-name><tp:taxon-name-part taxon-name-part-type="genus" reg="Meleonoma">M.</tp:taxon-name-part> <tp:taxon-name-part taxon-name-part-type="species" reg="conica">conica</tp:taxon-name-part></tp:taxon-name></italic> sp. nov. <bold>18</bold><italic><tp:taxon-name><tp:taxon-name-part taxon-name-part-type="genus" reg="Meleonoma">M.</tp:taxon-name-part> <tp:taxon-name-part taxon-name-part-type="species" reg="puncticulata">puncticulata</tp:taxon-name-part></tp:taxon-name></italic> sp. nov. <bold>19</bold><italic><tp:taxon-name><tp:taxon-name-part taxon-name-part-type="genus" reg="Meleonoma">M.</tp:taxon-name-part> <tp:taxon-name-part taxon-name-part-type="species" reg="robustispina">robustispina</tp:taxon-name-part></tp:taxon-name></italic> sp. nov. All holotypes. Scale bars: 2.0 mm.</p></caption><graphic xmlns:xlink="http://www.w3.org/1999/xlink" xlink:href="zookeys-975-125-g006.jpg" position="float" orientation="portrait" xlink:type="simple" id="oo_462804.jpg"><uri content-type="original_file" xlink:type="simple">https://binary.pensoft.net/fig/462804</uri></graphic></fig><fig id="F7" position="float" orientation="portrait"><object-id xmlns:xlink="http://www.w3.org/1999/xlink" content-type="doi" xlink:type="simple">10.3897/zookeys.975.53289.figures28-35</object-id><object-id xmlns:xlink="http://www.w3.org/1999/xlink" content-type="arpha" xlink:type="simple">E2EA2B0D-CE0A-56DA-9583-BD4E761F2060</object-id><label>Figures 28–35.</label><caption><p>Male genitalia of <italic><tp:taxon-name><tp:taxon-name-part taxon-name-part-type="genus" reg="Meleonoma">Meleonoma</tp:taxon-name-part></tp:taxon-name></italic> spp. <bold>28</bold><italic><tp:taxon-name><tp:taxon-name-part taxon-name-part-type="genus" reg="Meleonoma">M.</tp:taxon-name-part> <tp:taxon-name-part taxon-name-part-type="species" reg="ornithorrhyncha">ornithorrhyncha</tp:taxon-name-part></tp:taxon-name></italic> sp. nov., slide No. YAH15446 <bold>29</bold><italic><tp:taxon-name><tp:taxon-name-part taxon-name-part-type="genus" reg="Meleonoma">M.</tp:taxon-name-part> <tp:taxon-name-part taxon-name-part-type="species" reg="parilis">parilis</tp:taxon-name-part></tp:taxon-name></italic> sp. nov., slide No. YAH15444 <bold>30</bold><italic><tp:taxon-name><tp:taxon-name-part taxon-name-part-type="genus" reg="Meleonoma">M.</tp:taxon-name-part> <tp:taxon-name-part taxon-name-part-type="species" reg="quadritaeniata">quadritaeniata</tp:taxon-name-part></tp:taxon-name></italic> sp. nov., slide No. YAH15450 <bold>31</bold><italic><tp:taxon-name><tp:taxon-name-part taxon-name-part-type="genus" reg="Meleonoma">M.</tp:taxon-name-part> <tp:taxon-name-part taxon-name-part-type="species" reg="bidentata">bidentata</tp:taxon-name-part></tp:taxon-name></italic> sp. nov., slide No. ZXJ18110 <bold>32</bold><italic><tp:taxon-name><tp:taxon-name-part taxon-name-part-type="genus" reg="Meleonoma">M.</tp:taxon-name-part> <tp:taxon-name-part taxon-name-part-type="species" reg="apicirectangula">apicirectangula</tp:taxon-name-part></tp:taxon-name></italic> sp. nov., LJ17529 <bold>33</bold><italic><tp:taxon-name><tp:taxon-name-part taxon-name-part-type="genus" reg="Meleonoma">M.</tp:taxon-name-part> <tp:taxon-name-part taxon-name-part-type="species" reg="conica">conica</tp:taxon-name-part></tp:taxon-name></italic> sp. nov., slide No. LJ17553 <bold>34</bold><italic><tp:taxon-name><tp:taxon-name-part taxon-name-part-type="genus" reg="Meleonoma">M.</tp:taxon-name-part> <tp:taxon-name-part taxon-name-part-type="species" reg="puncticulata">puncticulata</tp:taxon-name-part></tp:taxon-name></italic> sp. nov., slide No. YAH15063 <bold>35</bold><italic><tp:taxon-name><tp:taxon-name-part taxon-name-part-type="genus" reg="Meleonoma">M.</tp:taxon-name-part> <tp:taxon-name-part taxon-name-part-type="species" reg="robustispina">robustispina</tp:taxon-name-part></tp:taxon-name></italic> sp. nov., slide No. ZXJ19014. All holotypes. Scale bars: 0.2 mm.</p></caption><graphic xmlns:xlink="http://www.w3.org/1999/xlink" xlink:href="zookeys-975-125-g007.jpg" position="float" orientation="portrait" xlink:type="simple" id="oo_462805.jpg"><uri content-type="original_file" xlink:type="simple">https://binary.pensoft.net/fig/462805</uri></graphic></fig></tp:treatment-sec><ref-list><ref id="B15"><mixed-citation xmlns:xlink="http://www.w3.org/1999/xlink" xlink:type="simple"><person-group><name name-style="western"><surname>Wang</surname><given-names>SX</given-names></name></person-group> (<year>2006a</year>) <source><tp:taxon-name><tp:taxon-name-part taxon-name-part-type="family">Oecophoridae</tp:taxon-name-part></tp:taxon-name> of China (<tp:taxon-name><tp:taxon-name-part taxon-name-part-type="class">Insecta</tp:taxon-name-part></tp:taxon-name>: <tp:taxon-name><tp:taxon-name-part taxon-name-part-type="order">Lepidoptera</tp:taxon-name-part></tp:taxon-name>).</source><publisher-name>Science Press</publisher-name>, <publisher-loc>Beijing</publisher-loc>, <size units="page">258 pp</size>.</mixed-citation></ref><ref id="B16"><mixed-citation xmlns:xlink="http://www.w3.org/1999/xlink" xlink:type="simple"><person-group><name name-style="western"><surname>Wang</surname><given-names>SX</given-names></name></person-group> (<year>2006b</year>) <article-title>The <tp:taxon-name><tp:taxon-name-part taxon-name-part-type="genus">Cryptolechia</tp:taxon-name-part></tp:taxon-name> Zeller (<tp:taxon-name><tp:taxon-name-part taxon-name-part-type="order">Lepidoptera</tp:taxon-name-part></tp:taxon-name>: <tp:taxon-name><tp:taxon-name-part taxon-name-part-type="family">Oecophoridae</tp:taxon-name-part></tp:taxon-name>) of China (III): Checklist and descriptions of new species.</article-title><source>Zootaxa</source><volume>1195</volume>(<issue>1</issue>): <fpage>1</fpage>–<lpage>29</lpage>. <ext-link xlink:type="simple" ext-link-type="doi" xlink:href="10.11646/zootaxa.1330.1.4">https://doi.org/10.11646/zootaxa.1330.1.4</ext-link></mixed-citation></ref></ref-list></tp:taxon-treatment>
